# Supplementary material for: A Finite Element Model Approach to Determine the Influence of Electrode Design and Muscle Architecture on Myoelectric Signal Properties
Source: PLoS One. 2016 Feb 17;11(2):e0148275. doi: 10.1371/journal.pone.0148275 (PMC4757537; doi:10.1371/journal.pone.0148275)
Supplement: S1 Datafile — This file contains the data set of the experimental iEMG used in the simulation as source signal. (TXT) [file pone.0148275.s001.txt]

   0.0000000e+00   1.3010458e-06
   2.0000000e-04  -1.6119350e-06
   4.0000000e-04  -2.6522847e-06
   6.0000000e-04  -3.2279558e-06
   8.0000000e-04  -2.5811526e-06
   1.0000000e-03  -2.0885614e-06
   1.2000000e-03  -2.0419513e-06
   1.4000000e-03  -1.6971474e-06
   1.6000000e-03  -8.7822473e-07
   1.8000000e-03  -8.1981914e-07
   2.0000000e-03  -2.8661006e-07
   2.2000000e-03  -1.8626164e-07
   2.4000000e-03  -2.2105821e-07
   2.6000000e-03  -9.9068531e-07
   2.8000000e-03  -1.3993976e-06
   3.0000000e-03  -1.4810945e-06
   3.2000000e-03  -2.1216075e-06
   3.4000000e-03  -1.9611632e-06
   3.6000000e-03  -3.1233287e-06
   3.8000000e-03  -2.7186975e-06
   4.0000000e-03  -3.0334356e-06
   4.2000000e-03  -2.9930478e-06
   4.4000000e-03  -3.2172784e-06
   4.6000000e-03  -2.9472930e-06
   4.8000000e-03  -3.0831701e-06
   5.0000000e-03  -4.2217934e-06
   5.2000000e-03  -5.9089976e-06
   5.4000000e-03  -7.8277867e-06
   5.6000000e-03  -9.8058441e-06
   5.8000000e-03  -1.0802009e-05
   6.0000000e-03  -1.1439142e-05
   6.2000000e-03  -1.1714792e-05
   6.4000000e-03  -1.2399852e-05
   6.6000000e-03  -1.1972124e-05
   6.8000000e-03  -1.1810852e-05
   7.0000000e-03  -1.0109236e-05
   7.2000000e-03  -7.6497007e-06
   7.4000000e-03  -4.1402851e-06
   7.6000000e-03   2.4995492e-07
   7.8000000e-03   3.6800691e-06
   8.0000000e-03   6.9287525e-06
   8.2000000e-03   6.9748517e-06
   8.4000000e-03   6.8868010e-06
   8.6000000e-03   4.1083586e-06
   8.8000000e-03   1.0939956e-06
   9.0000000e-03  -1.2421938e-06
   9.2000000e-03  -3.8262776e-06
   9.4000000e-03  -5.7345477e-06
   9.6000000e-03  -7.0014582e-06
   9.8000000e-03  -7.4726969e-06
   1.0000000e-02  -8.2258076e-06
   1.0200000e-02  -8.8127833e-06
   1.0400000e-02  -8.0304273e-06
   1.0600000e-02  -6.9665709e-06
   1.0800000e-02  -4.8660016e-06
   1.1000000e-02  -2.0472753e-06
   1.1200000e-02   1.0645457e-07
   1.1400000e-02   2.9524826e-06
   1.1600000e-02   4.8409440e-06
   1.1800000e-02   6.8175965e-06
   1.2000000e-02   8.1456430e-06
   1.2200000e-02   8.6664751e-06
   1.2400000e-02   8.8587725e-06
   1.2600000e-02   8.4197569e-06
   1.2800000e-02   8.5586383e-06
   1.3000000e-02   8.0746392e-06
   1.3200000e-02   7.4237238e-06
   1.3400000e-02   6.7465946e-06
   1.3600000e-02   6.8158610e-06
   1.3800000e-02   5.9424112e-06
   1.4000000e-02   5.9658784e-06
   1.4200000e-02   5.5019208e-06
   1.4400000e-02   5.3118691e-06
   1.4600000e-02   5.8562444e-06
   1.4800000e-02   5.2980021e-06
   1.5000000e-02   5.7775171e-06
   1.5200000e-02   5.6013007e-06
   1.5400000e-02   5.8613765e-06
   1.5600000e-02   6.6790650e-06
   1.5800000e-02   6.8554779e-06
   1.6000000e-02   6.9872679e-06
   1.6200000e-02   5.8865055e-06
   1.6400000e-02   4.3191187e-06
   1.6600000e-02   2.4411715e-08
   1.6800000e-02  -6.3440477e-06
   1.7000000e-02  -1.4441866e-05
   1.7200000e-02  -2.3931140e-05
   1.7400000e-02  -3.3439747e-05
   1.7600000e-02  -3.9628198e-05
   1.7800000e-02  -4.0594253e-05
   1.8000000e-02  -3.5232659e-05
   1.8200000e-02  -2.4846114e-05
   1.8400000e-02  -1.5590019e-05
   1.8600000e-02  -9.2579506e-06
   1.8800000e-02  -7.1551226e-06
   1.9000000e-02  -2.3961555e-06
   1.9200000e-02   9.8005039e-06
   1.9400000e-02   2.9474074e-05
   1.9600000e-02   4.7872821e-05
   1.9800000e-02   5.8958537e-05
   2.0000000e-02   5.8951816e-05
   2.0200000e-02   5.1068724e-05
   2.0400000e-02   3.8943893e-05
   2.0600000e-02   2.5532400e-05
   2.0800000e-02   1.4172197e-05
   2.1000000e-02   6.3571709e-06
   2.1200000e-02   1.8789949e-06
   2.1400000e-02   3.6404081e-07
   2.1600000e-02   1.1674864e-06
   2.1800000e-02   1.8321019e-06
   2.2000000e-02   2.2138454e-06
   2.2200000e-02   2.7658468e-06
   2.2400000e-02   1.8219895e-06
   2.2600000e-02   7.7843295e-07
   2.2800000e-02  -2.1268977e-07
   2.3000000e-02  -2.0626723e-06
   2.3200000e-02  -2.7727618e-06
   2.3400000e-02  -3.7497286e-06
   2.3600000e-02  -4.8096317e-06
   2.3800000e-02  -5.6629836e-06
   2.4000000e-02  -5.2624589e-06
   2.4200000e-02  -5.8799687e-06
   2.4400000e-02  -6.2981713e-06
   2.4600000e-02  -7.4227033e-06
   2.4800000e-02  -9.3901058e-06
   2.5000000e-02  -1.0540787e-05
   2.5200000e-02  -1.0870280e-05
   2.5400000e-02  -1.1910676e-05
   2.5600000e-02  -1.1232279e-05
   2.5800000e-02  -1.1146598e-05
   2.6000000e-02  -1.1932121e-05
   2.6200000e-02  -1.3129108e-05
   2.6400000e-02  -1.3820307e-05
   2.6600000e-02  -1.2956212e-05
   2.6800000e-02  -8.4652921e-06
   2.7000000e-02  -3.9400922e-07
   2.7200000e-02   8.3181946e-06
   2.7400000e-02   1.5220527e-05
   2.7600000e-02   1.8540388e-05
   2.7800000e-02   1.7746044e-05
   2.8000000e-02   1.2592712e-05
   2.8200000e-02   6.7844346e-06
   2.8400000e-02   9.5605012e-07
   2.8600000e-02  -2.1879005e-06
   2.8800000e-02  -3.0042165e-06
   2.9000000e-02  -2.5770165e-06
   2.9200000e-02  -4.8455665e-07
   2.9400000e-02   3.5388258e-06
   2.9600000e-02   9.7542824e-06
   2.9800000e-02   1.6624707e-05
   3.0000000e-02   2.3988618e-05
   3.0200000e-02   2.8337806e-05
   3.0400000e-02   2.7921445e-05
   3.0600000e-02   1.7531002e-05
   3.0800000e-02  -2.4989060e-06
   3.1000000e-02  -2.5973047e-05
   3.1200000e-02  -3.7837487e-05
   3.1400000e-02  -2.9233082e-05
   3.1600000e-02  -6.1265961e-06
   3.1800000e-02   2.0477951e-05
   3.2000000e-02   3.9337055e-05
   3.2200000e-02   4.5444018e-05
   3.2400000e-02   3.9025788e-05
   3.2600000e-02   2.4081629e-05
   3.2800000e-02   4.8465757e-06
   3.3000000e-02  -1.1943457e-05
   3.3200000e-02  -2.5134228e-05
   3.3400000e-02  -3.1907951e-05
   3.3600000e-02  -3.2381582e-05
   3.3800000e-02  -2.9247149e-05
   3.4000000e-02  -2.4990233e-05
   3.4200000e-02  -2.0386900e-05
   3.4400000e-02  -1.7725401e-05
   3.4600000e-02  -1.7409543e-05
   3.4800000e-02  -1.8804931e-05
   3.5000000e-02  -2.0069169e-05
   3.5200000e-02  -1.8480548e-05
   3.5400000e-02  -1.6816674e-05
   3.5600000e-02  -1.1135259e-05
   3.5800000e-02  -6.3647647e-06
   3.6000000e-02  -9.7276592e-07
   3.6200000e-02   3.3749005e-06
   3.6400000e-02   6.2317923e-06
   3.6600000e-02   7.4868835e-06
   3.6800000e-02   7.9234667e-06
   3.7000000e-02   6.7947396e-06
   3.7200000e-02   6.6975167e-06
   3.7400000e-02   5.8216990e-06
   3.7600000e-02   5.0753563e-06
   3.7800000e-02   5.2118015e-06
   3.8000000e-02   4.8599722e-06
   3.8200000e-02   5.1015022e-06
   3.8400000e-02   4.6995172e-06
   3.8600000e-02   4.5899234e-06
   3.8800000e-02   4.4730147e-06
   3.9000000e-02   4.7779969e-06
   3.9200000e-02   4.9254882e-06
   3.9400000e-02   5.0501478e-06
   3.9600000e-02   5.0266027e-06
   3.9800000e-02   4.9894300e-06
   4.0000000e-02   5.1104843e-06
   4.0200000e-02   5.3702665e-06
   4.0400000e-02   5.0360013e-06
   4.0600000e-02   4.7160012e-06
   4.0800000e-02   4.1058088e-06
   4.1000000e-02   3.5207913e-06
   4.1200000e-02   3.1219616e-06
   4.1400000e-02   1.6896840e-06
   4.1600000e-02   1.3560297e-06
   4.1800000e-02   4.5872162e-07
   4.2000000e-02  -2.5647544e-07
   4.2200000e-02  -3.1486275e-07
   4.2400000e-02   1.1537567e-07
   4.2600000e-02  -6.4753522e-07
   4.2800000e-02  -1.8076050e-06
   4.3000000e-02  -3.2174767e-06
   4.3200000e-02  -4.4055589e-06
   4.3400000e-02  -6.2964580e-06
   4.3600000e-02  -6.2999216e-06
   4.3800000e-02  -5.3507090e-06
   4.4000000e-02  -1.5027406e-06
   4.4200000e-02   4.1227018e-06
   4.4400000e-02   9.8494880e-06
   4.4600000e-02   1.5974041e-05
   4.4800000e-02   2.0220707e-05
   4.5000000e-02   2.2316780e-05
   4.5200000e-02   1.9893188e-05
   4.5400000e-02   1.4527729e-05
   4.5600000e-02   8.3942297e-06
   4.5800000e-02   1.5262011e-06
   4.6000000e-02  -4.4285135e-06
   4.6200000e-02  -8.8628540e-06
   4.6400000e-02  -1.1062119e-05
   4.6600000e-02  -1.0453521e-05
   4.6800000e-02  -9.3588795e-06
   4.7000000e-02  -7.4919370e-06
   4.7200000e-02  -5.9294255e-06
   4.7400000e-02  -4.3513404e-06
   4.7600000e-02  -2.6217707e-06
   4.7800000e-02  -1.6578346e-06
   4.8000000e-02  -1.2800793e-06
   4.8200000e-02  -1.0446731e-06
   4.8400000e-02  -4.8597641e-07
   4.8600000e-02  -9.8026920e-07
   4.8800000e-02  -1.0052031e-06
   4.9000000e-02  -1.4640353e-06
   4.9200000e-02  -6.9684416e-07
   4.9400000e-02  -6.9080920e-07
   4.9600000e-02  -1.1381070e-06
   4.9800000e-02  -1.2804619e-06
   5.0000000e-02  -1.5624194e-06
   5.0200000e-02  -1.5583578e-06
   5.0400000e-02  -1.8611459e-06
   5.0600000e-02  -2.1610965e-06
   5.0800000e-02  -1.4205273e-06
   5.1000000e-02  -1.6232295e-06
   5.1200000e-02  -1.0802691e-06
   5.1400000e-02   1.8253064e-07
   5.1600000e-02   1.8739918e-07
   5.1800000e-02   1.6340226e-07
   5.2000000e-02   4.0610311e-07
   5.2200000e-02  -1.4199874e-07
   5.2400000e-02   1.9618427e-07
   5.2600000e-02  -7.1800499e-07
   5.2800000e-02  -2.1109051e-06
   5.3000000e-02  -5.0362792e-06
   5.3200000e-02  -8.5568405e-06
   5.3400000e-02  -1.5082211e-05
   5.3600000e-02  -2.4253873e-05
   5.3800000e-02  -2.7721458e-05
   5.4000000e-02  -1.7570114e-05
   5.4200000e-02   1.7346441e-06
   5.4400000e-02   2.0782474e-05
   5.4600000e-02   3.1134015e-05
   5.4800000e-02   3.0952931e-05
   5.5000000e-02   2.0606562e-05
   5.5200000e-02   6.9079498e-06
   5.5400000e-02  -5.9785690e-06
   5.5600000e-02  -1.4448795e-05
   5.5800000e-02  -1.5716181e-05
   5.6000000e-02  -1.1246149e-05
   5.6200000e-02  -4.9359417e-06
   5.6400000e-02   1.8348797e-06
   5.6600000e-02   7.0675531e-06
   5.6800000e-02   9.9093680e-06
   5.7000000e-02   1.1604555e-05
   5.7200000e-02   1.0372437e-05
   5.7400000e-02   9.1224043e-06
   5.7600000e-02   7.5704323e-06
   5.7800000e-02   5.8637248e-06
   5.8000000e-02   5.0785382e-06
   5.8200000e-02   5.2016296e-06
   5.8400000e-02   4.5449958e-06
   5.8600000e-02   4.0374524e-06
   5.8800000e-02   4.1453583e-06
   5.9000000e-02   3.6319707e-06
   5.9200000e-02   2.9872217e-06
   5.9400000e-02   3.4059623e-06
   5.9600000e-02   3.9705541e-06
   5.9800000e-02   6.0493499e-06
   6.0000000e-02   8.1022980e-06
   6.0200000e-02   1.0133169e-05
   6.0400000e-02   1.1085226e-05
   6.0600000e-02   1.0227729e-05
   6.0800000e-02   7.7447406e-06
   6.1000000e-02   4.7287078e-06
   6.1200000e-02   1.6478356e-06
   6.1400000e-02  -8.8962089e-07
   6.1600000e-02  -3.0496855e-06
   6.1800000e-02  -3.6180494e-06
   6.2000000e-02  -3.8403676e-06
   6.2200000e-02  -3.2653820e-06
   6.2400000e-02  -2.6492585e-06
   6.2600000e-02  -2.1600319e-06
   6.2800000e-02  -2.2305017e-06
   6.3000000e-02  -2.2650802e-06
   6.3200000e-02  -2.2537694e-06
   6.3400000e-02  -2.9501116e-06
   6.3600000e-02  -2.9833682e-06
   6.3800000e-02  -3.5743488e-06
   6.4000000e-02  -3.3553811e-06
   6.4200000e-02  -3.2430188e-06
   6.4400000e-02  -2.7798861e-06
   6.4600000e-02  -1.8340312e-06
   6.4800000e-02  -1.7626885e-06
   6.5000000e-02  -1.8078805e-06
   6.5200000e-02  -1.9586684e-06
   6.5400000e-02  -1.6097920e-06
   6.5600000e-02  -1.8319904e-06
   6.5800000e-02  -1.5561418e-06
   6.6000000e-02  -2.0019300e-06
   6.6200000e-02  -1.5031778e-06
   6.6400000e-02  -2.2723027e-07
   6.6600000e-02   3.0358992e-07
   6.6800000e-02   1.1510150e-06
   6.7000000e-02   1.7126097e-06
   6.7200000e-02   1.6839817e-06
   6.7400000e-02   9.2463392e-07
   6.7600000e-02   1.2589152e-06
   6.7800000e-02   8.4127059e-07
   6.8000000e-02   1.0502447e-06
   6.8200000e-02   2.1793830e-06
   6.8400000e-02   3.7439382e-06
   6.8600000e-02   5.2975360e-06
   6.8800000e-02   4.8555960e-06
   6.9000000e-02   2.4609018e-06
   6.9200000e-02  -1.7058667e-06
   6.9400000e-02  -6.7141818e-06
   6.9600000e-02  -1.1343041e-05
   6.9800000e-02  -1.3768946e-05
   7.0000000e-02  -1.3756991e-05
   7.0200000e-02  -1.1334157e-05
   7.0400000e-02  -7.6170595e-06
   7.0600000e-02  -3.3850800e-06
   7.0800000e-02   2.8931356e-07
   7.1000000e-02   3.1162057e-06
   7.1200000e-02   5.2571725e-06
   7.1400000e-02   5.5034424e-06
   7.1600000e-02   4.2041369e-06
   7.1800000e-02   2.2969859e-06
   7.2000000e-02   2.1748579e-07
   7.2200000e-02  -1.8543548e-06
   7.2400000e-02  -2.7208224e-06
   7.2600000e-02  -2.4046396e-06
   7.2800000e-02  -1.5325811e-06
   7.3000000e-02  -2.6418521e-07
   7.3200000e-02   6.2957125e-07
   7.3400000e-02   2.0765653e-06
   7.3600000e-02   2.3817889e-06
   7.3800000e-02   2.6457865e-06
   7.4000000e-02   3.0082289e-06
   7.4200000e-02   2.7045706e-06
   7.4400000e-02   2.8275177e-06
   7.4600000e-02   2.8944981e-06
   7.4800000e-02   1.2621084e-06
   7.5000000e-02  -1.5925231e-06
   7.5200000e-02  -4.5961058e-06
   7.5400000e-02  -6.3772265e-06
   7.5600000e-02  -6.1933612e-06
   7.5800000e-02  -4.0881290e-06
   7.6000000e-02  -1.4521090e-06
   7.6200000e-02   1.7168326e-06
   7.6400000e-02   3.8749416e-06
   7.6600000e-02   3.7043397e-06
   7.6800000e-02   2.2993379e-06
   7.7000000e-02  -1.8342929e-08
   7.7200000e-02  -2.3181941e-06
   7.7400000e-02  -3.6862506e-06
   7.7600000e-02  -4.2952138e-06
   7.7800000e-02  -4.0074685e-06
   7.8000000e-02  -2.9752166e-06
   7.8200000e-02  -1.6650331e-06
   7.8400000e-02  -5.4501883e-07
   7.8600000e-02   5.4955376e-07
   7.8800000e-02   5.6148336e-07
   7.9000000e-02   1.3365756e-06
   7.9200000e-02   1.6352487e-06
   7.9400000e-02   3.0051948e-06
   7.9600000e-02   4.5086926e-06
   7.9800000e-02   4.7885814e-06
   8.0000000e-02   6.1294320e-06
   8.0200000e-02   6.2656419e-06
   8.0400000e-02   7.1741656e-06
   8.0600000e-02   7.4864750e-06
   8.0800000e-02   7.0575054e-06
   8.1000000e-02   7.2809277e-06
   8.1200000e-02   5.8583646e-06
   8.1400000e-02   3.4459324e-06
   8.1600000e-02  -5.5107802e-07
   8.1800000e-02  -6.7073088e-06
   8.2000000e-02  -1.4824556e-05
   8.2200000e-02  -2.4728610e-05
   8.2400000e-02  -3.1085256e-05
   8.2600000e-02  -3.3809421e-05
   8.2800000e-02  -3.0855544e-05
   8.3000000e-02  -2.3673531e-05
   8.3200000e-02  -1.4014498e-05
   8.3400000e-02  -3.2809492e-06
   8.3600000e-02   4.8802807e-06
   8.3800000e-02   1.1724241e-05
   8.4000000e-02   1.6065739e-05
   8.4200000e-02   2.2182215e-05
   8.4400000e-02   2.5801279e-05
   8.4600000e-02   2.7136972e-05
   8.4800000e-02   2.4863283e-05
   8.5000000e-02   1.9491277e-05
   8.5200000e-02   1.3356158e-05
   8.5400000e-02   6.7590061e-06
   8.5600000e-02   1.9970736e-06
   8.5800000e-02  -1.4389301e-06
   8.6000000e-02  -3.0982301e-06
   8.6200000e-02  -3.0339449e-06
   8.6400000e-02  -2.4779286e-06
   8.6600000e-02  -1.4410618e-06
   8.6800000e-02  -5.4862565e-07
   8.7000000e-02  -2.3648564e-07
   8.7200000e-02  -8.1393014e-07
   8.7400000e-02  -1.2071951e-06
   8.7600000e-02  -1.4221882e-06
   8.7800000e-02  -1.3062398e-06
   8.8000000e-02  -1.0266319e-06
   8.8200000e-02  -1.3325162e-06
   8.8400000e-02  -1.0270992e-06
   8.8600000e-02   3.4386204e-08
   8.8800000e-02   7.8495923e-07
   8.9000000e-02   2.1291330e-06
   8.9200000e-02   2.8443260e-06
   8.9400000e-02   3.2461320e-06
   8.9600000e-02   4.0807150e-06
   8.9800000e-02   3.9897741e-06
   9.0000000e-02   4.0376943e-06
   9.0200000e-02   4.3681160e-06
   9.0400000e-02   3.7742436e-06
   9.0600000e-02   3.0232641e-06
   9.0800000e-02   2.4128819e-06
   9.1000000e-02   2.3941514e-06
   9.1200000e-02   2.3496849e-06
   9.1400000e-02   1.5145419e-06
   9.1600000e-02   9.8094067e-07
   9.1800000e-02  -4.1523430e-08
   9.2000000e-02  -1.6849416e-06
   9.2200000e-02  -3.3257512e-06
   9.2400000e-02  -4.8370626e-06
   9.2600000e-02  -5.2913618e-06
   9.2800000e-02  -5.7894959e-06
   9.3000000e-02  -5.5592434e-06
   9.3200000e-02  -4.3176427e-06
   9.3400000e-02  -3.3029686e-06
   9.3600000e-02  -2.0463602e-06
   9.3800000e-02  -8.6999801e-07
   9.4000000e-02   7.0283453e-07
   9.4200000e-02   1.7431831e-06
   9.4400000e-02   2.8651911e-06
   9.4600000e-02   2.4026674e-06
   9.4800000e-02   2.2079733e-06
   9.5000000e-02   1.5238562e-06
   9.5200000e-02   1.9140154e-07
   9.5400000e-02  -3.2834312e-06
   9.5600000e-02  -1.0209639e-05
   9.5800000e-02  -1.6758911e-05
   9.6000000e-02  -1.5820932e-05
   9.6200000e-02  -3.2955372e-06
   9.6400000e-02   1.5310642e-05
   9.6600000e-02   3.2201044e-05
   9.6800000e-02   4.1185427e-05
   9.7000000e-02   4.0604703e-05
   9.7200000e-02   3.2149911e-05
   9.7400000e-02   1.9285826e-05
   9.7600000e-02   7.3975074e-06
   9.7800000e-02  -3.0926604e-06
   9.8000000e-02  -8.8664442e-06
   9.8200000e-02  -1.2126116e-05
   9.8400000e-02  -1.2151007e-05
   9.8600000e-02  -1.0968873e-05
   9.8800000e-02  -1.0115593e-05
   9.9000000e-02  -8.6615558e-06
   9.9200000e-02  -9.3508692e-06
   9.9400000e-02  -1.0329677e-05
   9.9600000e-02  -1.2492770e-05
   9.9800000e-02  -1.5064018e-05
   1.0000000e-01  -1.6062126e-05
   1.0020000e-01  -1.5513424e-05
   1.0040000e-01  -9.9748278e-06
   1.0060000e-01  -2.3974855e-06
   1.0080000e-01   7.0259306e-06
   1.0100000e-01   1.3884393e-05
   1.0120000e-01   1.6402616e-05
   1.0140000e-01   1.4373259e-05
   1.0160000e-01   9.2378719e-06
   1.0180000e-01   3.1554748e-06
   1.0200000e-01  -1.7140087e-06
   1.0220000e-01  -4.8055161e-06
   1.0240000e-01  -5.5247653e-06
   1.0260000e-01  -6.6581815e-06
   1.0280000e-01  -7.8804301e-06
   1.0300000e-01  -8.4360704e-06
   1.0320000e-01  -9.6944027e-06
   1.0340000e-01  -9.9777078e-06
   1.0360000e-01  -9.9178247e-06
   1.0380000e-01  -9.5210634e-06
   1.0400000e-01  -7.8719987e-06
   1.0420000e-01  -5.7663623e-06
   1.0440000e-01  -3.9560900e-06
   1.0460000e-01  -1.6831897e-06
   1.0480000e-01  -7.8008386e-07
   1.0500000e-01   3.0328629e-07
   1.0520000e-01   9.3866709e-07
   1.0540000e-01   1.4603434e-06
   1.0560000e-01   1.5523329e-06
   1.0580000e-01   1.9745686e-06
   1.0600000e-01   1.9668664e-06
   1.0620000e-01   1.6942393e-06
   1.0640000e-01   2.5179305e-06
   1.0660000e-01   3.3565799e-06
   1.0680000e-01   3.1479131e-06
   1.0700000e-01   4.3273032e-06
   1.0720000e-01   4.7573902e-06
   1.0740000e-01   5.0543578e-06
   1.0760000e-01   5.2089028e-06
   1.0780000e-01   4.7856243e-06
   1.0800000e-01   4.5262978e-06
   1.0820000e-01   4.1485017e-06
   1.0840000e-01   3.6324286e-06
   1.0860000e-01   2.0863266e-06
   1.0880000e-01   2.2319813e-06
   1.0900000e-01   1.3213274e-06
   1.0920000e-01   8.8709957e-07
   1.0940000e-01   1.6510370e-07
   1.0960000e-01  -2.4741144e-07
   1.0980000e-01  -4.9725743e-07
   1.1000000e-01  -6.0971936e-07
   1.1020000e-01  -4.1139484e-07
   1.1040000e-01  -1.0005848e-06
   1.1060000e-01  -9.7824665e-07
   1.1080000e-01  -3.6759158e-07
   1.1100000e-01  -5.3929664e-07
   1.1120000e-01   1.7340507e-07
   1.1140000e-01   4.0469370e-07
   1.1160000e-01   1.2017194e-06
   1.1180000e-01   1.2144723e-06
   1.1200000e-01   1.9417492e-06
   1.1220000e-01   2.7844515e-06
   1.1240000e-01   3.5804550e-06
   1.1260000e-01   3.2687438e-06
   1.1280000e-01   3.6815627e-06
   1.1300000e-01   4.6563848e-06
   1.1320000e-01   4.9732192e-06
   1.1340000e-01   4.8016461e-06
   1.1360000e-01   4.2885705e-06
   1.1380000e-01   4.0442596e-06
   1.1400000e-01   3.7762653e-06
   1.1420000e-01   3.1677142e-06
   1.1440000e-01   1.9272856e-06
   1.1460000e-01   2.0287190e-06
   1.1480000e-01   1.7932312e-06
   1.1500000e-01   1.3658819e-06
   1.1520000e-01   1.2163666e-06
   1.1540000e-01   1.0330954e-06
   1.1560000e-01   9.7596660e-07
   1.1580000e-01   1.1724454e-06
   1.1600000e-01   1.1928401e-06
   1.1620000e-01   1.0215779e-06
   1.1640000e-01   6.8619628e-08
   1.1660000e-01  -1.0462538e-06
   1.1680000e-01  -1.1194985e-06
   1.1700000e-01  -2.2693294e-06
   1.1720000e-01  -2.0666720e-06
   1.1740000e-01  -1.5844941e-06
   1.1760000e-01  -1.5991273e-06
   1.1780000e-01  -1.6242075e-06
   1.1800000e-01  -6.0703546e-07
   1.1820000e-01  -6.9502535e-07
   1.1840000e-01   7.3030079e-07
   1.1860000e-01   7.5020784e-07
   1.1880000e-01   1.5129422e-06
   1.1900000e-01   1.8084393e-06
   1.1920000e-01   3.1440472e-06
   1.1940000e-01   3.4026389e-06
   1.1960000e-01   3.9538301e-06
   1.1980000e-01   4.6463846e-06
   1.2000000e-01   4.7271772e-06
   1.2020000e-01   5.2702235e-06
   1.2040000e-01   5.8239714e-06
   1.2060000e-01   5.4591972e-06
   1.2080000e-01   3.6099855e-06
   1.2100000e-01   7.5109440e-07
   1.2120000e-01  -4.3065763e-06
   1.2140000e-01  -1.1512320e-05
   1.2160000e-01  -2.2204450e-05
   1.2180000e-01  -3.1473897e-05
   1.2200000e-01  -2.8601960e-05
   1.2220000e-01  -1.2604777e-05
   1.2240000e-01   6.7604402e-06
   1.2260000e-01   2.0673548e-05
   1.2280000e-01   2.3930722e-05
   1.2300000e-01   1.6416147e-05
   1.2320000e-01   3.0210867e-06
   1.2340000e-01  -9.6467568e-06
   1.2360000e-01  -1.8883895e-05
   1.2380000e-01  -2.0965165e-05
   1.2400000e-01  -1.7831869e-05
   1.2420000e-01  -1.0033167e-05
   1.2440000e-01  -8.3389927e-07
   1.2460000e-01   6.2818388e-06
   1.2480000e-01   1.1321451e-05
   1.2500000e-01   1.3291448e-05
   1.2520000e-01   1.2990199e-05
   1.2540000e-01   1.1360452e-05
   1.2560000e-01   9.9524828e-06
   1.2580000e-01   8.2966751e-06
   1.2600000e-01   6.5559055e-06
   1.2620000e-01   6.2378741e-06
   1.2640000e-01   6.2662207e-06
   1.2660000e-01   6.4755317e-06
   1.2680000e-01   7.1690405e-06
   1.2700000e-01   7.5740776e-06
   1.2720000e-01   6.6441354e-06
   1.2740000e-01   6.9687871e-06
   1.2760000e-01   9.1291521e-06
   1.2780000e-01   1.2338166e-05
   1.2800000e-01   1.6724728e-05
   1.2820000e-01   1.8788017e-05
   1.2840000e-01   1.5089324e-05
   1.2860000e-01   5.1349057e-06
   1.2880000e-01  -9.7767338e-06
   1.2900000e-01  -2.1680781e-05
   1.2920000e-01  -2.0653203e-05
   1.2940000e-01  -8.4335058e-06
   1.2960000e-01   9.6126894e-06
   1.2980000e-01   2.4925171e-05
   1.3000000e-01   3.3923316e-05
   1.3020000e-01   3.2783476e-05
   1.3040000e-01   2.4103219e-05
   1.3060000e-01   1.0443690e-05
   1.3080000e-01  -4.7979748e-06
   1.3100000e-01  -1.7056764e-05
   1.3120000e-01  -2.4555271e-05
   1.3140000e-01  -2.6945739e-05
   1.3160000e-01  -2.5522268e-05
   1.3180000e-01  -2.1734432e-05
   1.3200000e-01  -1.6817566e-05
   1.3220000e-01  -1.0963856e-05
   1.3240000e-01  -5.6897430e-06
   1.3260000e-01  -2.4432123e-07
   1.3280000e-01   3.1073477e-06
   1.3300000e-01   5.6097653e-06
   1.3320000e-01   5.9087645e-06
   1.3340000e-01   4.8053688e-06
   1.3360000e-01   2.7693798e-06
   1.3380000e-01   2.7224251e-07
   1.3400000e-01  -1.4597559e-06
   1.3420000e-01  -3.0556433e-06
   1.3440000e-01  -3.9141448e-06
   1.3460000e-01  -3.5932141e-06
   1.3480000e-01  -3.3236011e-06
   1.3500000e-01  -2.0443365e-06
   1.3520000e-01  -2.1954374e-07
   1.3540000e-01   3.0755493e-07
   1.3560000e-01   1.3839704e-06
   1.3580000e-01   1.6327550e-06
   1.3600000e-01   2.1496993e-06
   1.3620000e-01   2.4552949e-06
   1.3640000e-01   1.5038570e-06
   1.3660000e-01   6.7684843e-07
   1.3680000e-01   2.8075786e-07
   1.3700000e-01  -1.4642240e-07
   1.3720000e-01  -1.4654288e-07
   1.3740000e-01  -7.9580428e-07
   1.3760000e-01  -1.3077050e-06
   1.3780000e-01  -1.0780742e-06
   1.3800000e-01  -1.0396939e-06
   1.3820000e-01  -1.0283585e-06
   1.3840000e-01  -5.8531928e-07
   1.3860000e-01  -2.3022687e-08
   1.3880000e-01  -8.5746384e-07
   1.3900000e-01  -1.3763252e-06
   1.3920000e-01  -1.7609450e-06
   1.3940000e-01  -2.5957992e-06
   1.3960000e-01  -3.5828052e-06
   1.3980000e-01  -3.4875973e-06
   1.4000000e-01  -3.2583748e-06
   1.4020000e-01  -2.5677683e-06
   1.4040000e-01  -2.0456727e-06
   1.4060000e-01  -1.5277912e-06
   1.4080000e-01  -1.3185587e-06
   1.4100000e-01  -6.3667422e-07
   1.4120000e-01  -7.1679839e-07
   1.4140000e-01  -1.3841575e-06
   1.4160000e-01  -1.7238001e-06
   1.4180000e-01  -2.4823871e-06
   1.4200000e-01  -5.0179051e-06
   1.4220000e-01  -8.5533618e-06
   1.4240000e-01  -1.2137515e-05
   1.4260000e-01  -1.6392424e-05
   1.4280000e-01  -1.8718203e-05
   1.4300000e-01  -2.0525934e-05
   1.4320000e-01  -2.0149249e-05
   1.4340000e-01  -1.7943662e-05
   1.4360000e-01  -1.4526038e-05
   1.4380000e-01  -1.0680658e-05
   1.4400000e-01  -5.8100065e-06
   1.4420000e-01  -1.9039572e-06
   1.4440000e-01   3.4738052e-06
   1.4460000e-01   8.1970177e-06
   1.4480000e-01   1.2565940e-05
   1.4500000e-01   1.4774457e-05
   1.4520000e-01   1.3663018e-05
   1.4540000e-01   1.1700264e-05
   1.4560000e-01   8.6050286e-06
   1.4580000e-01   5.0027245e-06
   1.4600000e-01   2.4191465e-06
   1.4620000e-01   3.7039472e-07
   1.4640000e-01  -8.3618905e-07
   1.4660000e-01  -1.2260651e-06
   1.4680000e-01  -1.1118977e-06
   1.4700000e-01   1.3002456e-06
   1.4720000e-01   4.1746004e-06
   1.4740000e-01   7.9380155e-06
   1.4760000e-01   9.8481028e-06
   1.4780000e-01   1.1165758e-05
   1.4800000e-01   1.1890588e-05
   1.4820000e-01   1.2933999e-05
   1.4840000e-01   1.2029424e-05
   1.4860000e-01   9.6660427e-06
   1.4880000e-01   8.1181161e-06
   1.4900000e-01   9.5103576e-06
   1.4920000e-01   1.2559844e-05
   1.4940000e-01   1.3925004e-05
   1.4960000e-01   1.1502947e-05
   1.4980000e-01   6.1220358e-06
   1.5000000e-01  -2.0509940e-07
   1.5020000e-01  -6.8598166e-06
   1.5040000e-01  -1.2471760e-05
   1.5060000e-01  -1.5259210e-05
   1.5080000e-01  -1.6921516e-05
   1.5100000e-01  -1.6442107e-05
   1.5120000e-01  -1.4913778e-05
   1.5140000e-01  -1.2973789e-05
   1.5160000e-01  -1.1525491e-05
   1.5180000e-01  -1.1029885e-05
   1.5200000e-01  -1.2227114e-05
   1.5220000e-01  -1.1909311e-05
   1.5240000e-01  -1.1018784e-05
   1.5260000e-01  -7.9040270e-06
   1.5280000e-01  -3.6681714e-06
   1.5300000e-01   4.5689487e-07
   1.5320000e-01   5.0753276e-06
   1.5340000e-01   7.6093690e-06
   1.5360000e-01   9.1449967e-06
   1.5380000e-01   8.7967069e-06
   1.5400000e-01   7.3501012e-06
   1.5420000e-01   6.4888398e-06
   1.5440000e-01   4.3879423e-06
   1.5460000e-01   3.4969282e-06
   1.5480000e-01   2.7133655e-06
   1.5500000e-01   2.9565858e-06
   1.5520000e-01   2.8501738e-06
   1.5540000e-01   2.5389093e-06
   1.5560000e-01   1.8876634e-06
   1.5580000e-01   2.8650895e-06
   1.5600000e-01   3.7775872e-06
   1.5620000e-01   3.8736495e-06
   1.5640000e-01   4.3678566e-06
   1.5660000e-01   4.9568549e-06
   1.5680000e-01   4.5896049e-06
   1.5700000e-01   4.0377451e-06
   1.5720000e-01   3.3061156e-06
   1.5740000e-01   2.5383482e-06
   1.5760000e-01   2.6586410e-06
   1.5780000e-01   3.0485870e-06
   1.5800000e-01   4.3001746e-06
   1.5820000e-01   5.9543953e-06
   1.5840000e-01   8.1552801e-06
   1.5860000e-01   1.0439957e-05
   1.5880000e-01   1.2809937e-05
   1.5900000e-01   1.4365012e-05
   1.5920000e-01   1.4974397e-05
   1.5940000e-01   1.4043925e-05
   1.5960000e-01   1.0097951e-05
   1.5980000e-01   3.7880552e-06
   1.6000000e-01  -3.1557924e-06
   1.6020000e-01  -1.0283549e-05
   1.6040000e-01  -1.5775937e-05
   1.6060000e-01  -1.9650228e-05
   1.6080000e-01  -2.1031699e-05
   1.6100000e-01  -1.8892823e-05
   1.6120000e-01  -1.2709931e-05
   1.6140000e-01  -4.5156149e-06
   1.6160000e-01   4.4670765e-06
   1.6180000e-01   1.1481199e-05
   1.6200000e-01   1.5821237e-05
   1.6220000e-01   1.5862819e-05
   1.6240000e-01   1.3816408e-05
   1.6260000e-01   9.7222023e-06
   1.6280000e-01   4.9673286e-06
   1.6300000e-01   1.3797673e-06
   1.6320000e-01  -3.1603177e-06
   1.6340000e-01  -9.6949482e-06
   1.6360000e-01  -1.7593011e-05
   1.6380000e-01  -1.8821430e-05
   1.6400000e-01  -9.2363526e-06
   1.6420000e-01   9.2859648e-06
   1.6440000e-01   2.8421208e-05
   1.6460000e-01   4.1212707e-05
   1.6480000e-01   4.3989672e-05
   1.6500000e-01   3.7547363e-05
   1.6520000e-01   2.6720442e-05
   1.6540000e-01   1.4027095e-05
   1.6560000e-01   3.5851968e-06
   1.6580000e-01  -5.1106695e-06
   1.6600000e-01  -8.3058326e-06
   1.6620000e-01  -6.7035083e-06
   1.6640000e-01  -6.9738189e-07
   1.6660000e-01   6.6200599e-06
   1.6680000e-01   1.1140908e-05
   1.6700000e-01   1.1536036e-05
   1.6720000e-01   8.1946925e-06
   1.6740000e-01   1.7764703e-06
   1.6760000e-01  -4.9303565e-06
   1.6780000e-01  -1.1179716e-05
   1.6800000e-01  -1.5466265e-05
   1.6820000e-01  -1.7828286e-05
   1.6840000e-01  -1.9503045e-05
   1.6860000e-01  -2.0526698e-05
   1.6880000e-01  -2.1351244e-05
   1.6900000e-01  -2.1845967e-05
   1.6920000e-01  -1.9751613e-05
   1.6940000e-01  -1.4801485e-05
   1.6960000e-01  -6.6144562e-06
   1.6980000e-01   2.0324441e-06
   1.7000000e-01   8.8579542e-06
   1.7020000e-01   1.1938920e-05
   1.7040000e-01   9.1982865e-06
   1.7060000e-01   4.6814652e-06
   1.7080000e-01  -1.4340595e-06
   1.7100000e-01  -6.3873670e-06
   1.7120000e-01  -8.5669116e-06
   1.7140000e-01  -9.2047096e-06
   1.7160000e-01  -7.8954018e-06
   1.7180000e-01  -6.9465105e-06
   1.7200000e-01  -6.1961964e-06
   1.7220000e-01  -6.0998069e-06
   1.7240000e-01  -6.4998558e-06
   1.7260000e-01  -6.6269910e-06
   1.7280000e-01  -7.1030312e-06
   1.7300000e-01  -7.1609390e-06
   1.7320000e-01  -6.0570038e-06
   1.7340000e-01  -4.4183273e-06
   1.7360000e-01  -3.7724706e-06
   1.7380000e-01  -2.7255140e-06
   1.7400000e-01  -2.2173211e-06
   1.7420000e-01  -1.3074889e-06
   1.7440000e-01  -1.0840262e-06
   1.7460000e-01  -1.3764854e-06
   1.7480000e-01  -1.1053614e-06
   1.7500000e-01  -2.1141036e-06
   1.7520000e-01  -2.3974102e-06
   1.7540000e-01  -3.1867148e-06
   1.7560000e-01  -2.4999734e-06
   1.7580000e-01  -9.7691694e-07
   1.7600000e-01   1.5964843e-07
   1.7620000e-01   1.5325768e-06
   1.7640000e-01   2.0789431e-06
   1.7660000e-01   3.1733017e-06
   1.7680000e-01   2.6871851e-06
   1.7700000e-01   2.9307025e-06
   1.7720000e-01   2.8231427e-06
   1.7740000e-01   2.5321119e-06
   1.7760000e-01   2.5098123e-06
   1.7780000e-01   2.0012741e-06
   1.7800000e-01   1.9400358e-06
   1.7820000e-01   2.3016071e-06
   1.7840000e-01   3.5377885e-06
   1.7860000e-01   3.9912865e-06
   1.7880000e-01   4.2643592e-06
   1.7900000e-01   4.6711607e-06
   1.7920000e-01   4.6184022e-06
   1.7940000e-01   4.8613859e-06
   1.7960000e-01   4.7940973e-06
   1.7980000e-01   4.5943474e-06
   1.8000000e-01   4.2484517e-06
   1.8020000e-01   4.0699924e-06
   1.8040000e-01   3.9110040e-06
   1.8060000e-01   3.3287198e-06
   1.8080000e-01   2.7702293e-06
   1.8100000e-01   2.4069643e-06
   1.8120000e-01   1.4755051e-06
   1.8140000e-01   1.1981681e-06
   1.8160000e-01   1.1103291e-06
   1.8180000e-01   4.5809017e-07
   1.8200000e-01   4.6319546e-07
   1.8220000e-01  -9.2827135e-08
   1.8240000e-01   6.1593242e-07
   1.8260000e-01   2.9935330e-07
   1.8280000e-01  -2.5940295e-07
   1.8300000e-01  -9.1568925e-07
   1.8320000e-01  -1.9538573e-06
   1.8340000e-01  -2.4740251e-06
   1.8360000e-01  -2.6233017e-06
   1.8380000e-01  -2.5563418e-06
   1.8400000e-01  -2.2964324e-06
   1.8420000e-01  -2.4316103e-06
   1.8440000e-01  -2.0629054e-06
   1.8460000e-01  -2.0915405e-06
   1.8480000e-01  -2.6695395e-06
   1.8500000e-01  -3.1832882e-06
   1.8520000e-01  -3.1888707e-06
   1.8540000e-01  -3.7371797e-06
   1.8560000e-01  -4.2352442e-06
   1.8580000e-01  -4.6756928e-06
   1.8600000e-01  -4.1495651e-06
   1.8620000e-01  -3.5878874e-06
   1.8640000e-01  -2.8349025e-06
   1.8660000e-01  -1.9161397e-06
   1.8680000e-01  -6.6845925e-07
   1.8700000e-01   4.4389342e-07
   1.8720000e-01   1.8667790e-06
   1.8740000e-01   2.7000735e-06
   1.8760000e-01   4.2896314e-06
   1.8780000e-01   4.6767555e-06
   1.8800000e-01   5.2180955e-06
   1.8820000e-01   5.3234005e-06
   1.8840000e-01   4.6903363e-06
   1.8860000e-01   4.5283812e-06
   1.8880000e-01   3.9341965e-06
   1.8900000e-01   3.6557606e-06
   1.8920000e-01   3.8429709e-06
   1.8940000e-01   3.1265925e-06
   1.8960000e-01   2.8674404e-06
   1.8980000e-01   3.5200876e-06
   1.9000000e-01   3.9948123e-06
   1.9020000e-01   4.0042620e-06
   1.9040000e-01   3.9897691e-06
   1.9060000e-01   4.2758812e-06
   1.9080000e-01   4.9832462e-06
   1.9100000e-01   5.3483669e-06
   1.9120000e-01   5.6918289e-06
   1.9140000e-01   4.1778747e-06
   1.9160000e-01   1.3027785e-06
   1.9180000e-01  -3.5164459e-06
   1.9200000e-01  -1.1764460e-05
   1.9220000e-01  -2.2332887e-05
   1.9240000e-01  -2.8662339e-05
   1.9260000e-01  -2.1168043e-05
   1.9280000e-01  -2.6654628e-06
   1.9300000e-01   1.7727629e-05
   1.9320000e-01   3.0759095e-05
   1.9340000e-01   3.2753642e-05
   1.9360000e-01   2.3788844e-05
   1.9380000e-01   1.0383324e-05
   1.9400000e-01  -3.1317841e-06
   1.9420000e-01  -1.2522591e-05
   1.9440000e-01  -1.5603154e-05
   1.9460000e-01  -1.3080970e-05
   1.9480000e-01  -7.0285212e-06
   1.9500000e-01   2.2156196e-07
   1.9520000e-01   6.0911887e-06
   1.9540000e-01   1.0437243e-05
   1.9560000e-01   1.1177056e-05
   1.9580000e-01   1.0794750e-05
   1.9600000e-01   9.3221846e-06
   1.9620000e-01   7.3656404e-06
   1.9640000e-01   6.0162918e-06
   1.9660000e-01   5.8603834e-06
   1.9680000e-01   6.8791958e-06
   1.9700000e-01   8.7472623e-06
   1.9720000e-01   1.0253083e-05
   1.9740000e-01   1.0335697e-05
   1.9760000e-01   9.6479625e-06
   1.9780000e-01   7.4238252e-06
   1.9800000e-01   4.0208665e-06
   1.9820000e-01   1.1084419e-06
   1.9840000e-01  -1.2992885e-06
   1.9860000e-01  -2.9308527e-06
   1.9880000e-01  -4.2333135e-06
   1.9900000e-01  -4.7637722e-06
   1.9920000e-01  -5.7325235e-06
   1.9940000e-01  -6.3858312e-06
   1.9960000e-01  -5.9734516e-06
   1.9980000e-01  -6.1570243e-06
   2.0000000e-01  -6.3287922e-06
   2.0020000e-01  -5.8818928e-06
   2.0040000e-01  -4.9834253e-06
   2.0060000e-01  -4.9869144e-06
   2.0080000e-01  -4.8134637e-06
   2.0100000e-01  -3.2744947e-06
   2.0120000e-01  -3.7204746e-07
   2.0140000e-01   3.7135320e-06
   2.0160000e-01   7.9132015e-06
   2.0180000e-01   1.2663747e-05
   2.0200000e-01   1.6610346e-05
   2.0220000e-01   1.8709768e-05
   2.0240000e-01   1.9751119e-05
   2.0260000e-01   1.6881887e-05
   2.0280000e-01   1.2751141e-05
   2.0300000e-01   7.3836439e-06
   2.0320000e-01   1.7051417e-06
   2.0340000e-01  -3.0683345e-06
   2.0360000e-01  -7.2493949e-06
   2.0380000e-01  -1.0095016e-05
   2.0400000e-01  -1.0409941e-05
   2.0420000e-01  -1.0073125e-05
   2.0440000e-01  -8.4823261e-06
   2.0460000e-01  -7.4644969e-06
   2.0480000e-01  -6.5743582e-06
   2.0500000e-01  -5.6521615e-06
   2.0520000e-01  -5.1556236e-06
   2.0540000e-01  -4.4739640e-06
   2.0560000e-01  -4.6625698e-06
   2.0580000e-01  -5.1030821e-06
   2.0600000e-01  -4.1376602e-06
   2.0620000e-01  -3.3096282e-06
   2.0640000e-01  -2.9060521e-06
   2.0660000e-01  -2.4755663e-06
   2.0680000e-01  -1.7235732e-06
   2.0700000e-01  -1.4113922e-06
   2.0720000e-01  -1.2165032e-06
   2.0740000e-01  -1.1591751e-06
   2.0760000e-01  -6.3498272e-07
   2.0780000e-01  -6.9557301e-07
   2.0800000e-01  -1.0458960e-06
   2.0820000e-01  -6.1319736e-07
   2.0840000e-01  -1.0892460e-06
   2.0860000e-01  -9.4440703e-07
   2.0880000e-01  -6.4855331e-07
   2.0900000e-01  -8.1191531e-07
   2.0920000e-01  -2.1021069e-07
   2.0940000e-01  -2.2770878e-07
   2.0960000e-01  -2.6166285e-07
   2.0980000e-01   1.2418182e-08
   2.1000000e-01   2.5916972e-07
   2.1020000e-01  -2.6705000e-07
   2.1040000e-01   2.4861931e-07
   2.1060000e-01   1.3978343e-07
   2.1080000e-01  -4.4628785e-07
   2.1100000e-01   1.2831231e-08
   2.1120000e-01   2.7714202e-07
   2.1140000e-01  -8.8258260e-08
   2.1160000e-01   1.1502613e-07
   2.1180000e-01   4.3881437e-07
   2.1200000e-01   1.1764642e-06
   2.1220000e-01   9.4128008e-07
   2.1240000e-01   1.4438429e-06
   2.1260000e-01   1.8867446e-06
   2.1280000e-01   2.8844077e-06
   2.1300000e-01   3.5241363e-06
   2.1320000e-01   4.8621811e-06
   2.1340000e-01   6.7370453e-06
   2.1360000e-01   9.1390497e-06
   2.1380000e-01   1.2217594e-05
   2.1400000e-01   1.4286175e-05
   2.1420000e-01   1.1735937e-05
   2.1440000e-01   1.3194116e-06
   2.1460000e-01  -1.5594385e-05
   2.1480000e-01  -3.3776164e-05
   2.1500000e-01  -4.3045338e-05
   2.1520000e-01  -3.6167650e-05
   2.1540000e-01  -1.3579463e-05
   2.1560000e-01   1.4608279e-05
   2.1580000e-01   3.7870903e-05
   2.1600000e-01   5.0847604e-05
   2.1620000e-01   5.0404880e-05
   2.1640000e-01   3.8440856e-05
   2.1660000e-01   2.0308585e-05
   2.1680000e-01  -1.0238045e-07
   2.1700000e-01  -1.6227125e-05
   2.1720000e-01  -2.7109114e-05
   2.1740000e-01  -3.1145551e-05
   2.1760000e-01  -3.0142281e-05
   2.1780000e-01  -2.5546138e-05
   2.1800000e-01  -1.9997192e-05
   2.1820000e-01  -1.4552073e-05
   2.1840000e-01  -9.8220663e-06
   2.1860000e-01  -7.4578420e-06
   2.1880000e-01  -5.4529473e-06
   2.1900000e-01  -4.9980210e-06
   2.1920000e-01  -4.8639276e-06
   2.1940000e-01  -6.5391726e-06
   2.1960000e-01  -8.5025948e-06
   2.1980000e-01  -1.1331588e-05
   2.2000000e-01  -1.3799518e-05
   2.2020000e-01  -1.5772110e-05
   2.2040000e-01  -1.4669503e-05
   2.2060000e-01  -1.2368183e-05
   2.2080000e-01  -8.7389427e-06
   2.2100000e-01  -3.8033728e-06
   2.2120000e-01   1.3669516e-06
   2.2140000e-01   6.0071536e-06
   2.2160000e-01   9.3760830e-06
   2.2180000e-01   1.1796529e-05
   2.2200000e-01   1.2396299e-05
   2.2220000e-01   1.2697400e-05
   2.2240000e-01   1.1677294e-05
   2.2260000e-01   1.0858823e-05
   2.2280000e-01   9.4778469e-06
   2.2300000e-01   7.8737933e-06
   2.2320000e-01   6.1815889e-06
   2.2340000e-01   4.1072970e-06
   2.2360000e-01   2.2638246e-06
   2.2380000e-01  -1.0069057e-06
   2.2400000e-01  -4.9354016e-06
   2.2420000e-01  -8.5878258e-06
   2.2440000e-01  -1.0918479e-05
   2.2460000e-01  -1.1039332e-05
   2.2480000e-01  -9.1587042e-06
   2.2500000e-01  -6.6509024e-06
   2.2520000e-01  -2.6259375e-06
   2.2540000e-01   1.2134889e-06
   2.2560000e-01   3.5219984e-06
   2.2580000e-01   5.2180681e-06
   2.2600000e-01   6.7876031e-06
   2.2620000e-01   6.8444948e-06
   2.2640000e-01   7.5555542e-06
   2.2660000e-01   7.8377781e-06
   2.2680000e-01   8.4608386e-06
   2.2700000e-01   8.4957093e-06
   2.2720000e-01   8.5758777e-06
   2.2740000e-01   8.5305596e-06
   2.2760000e-01   7.7656658e-06
   2.2780000e-01   7.4914444e-06
   2.2800000e-01   6.9638198e-06
   2.2820000e-01   6.1554613e-06
   2.2840000e-01   6.1494544e-06
   2.2860000e-01   5.1055192e-06
   2.2880000e-01   4.5559997e-06
   2.2900000e-01   4.3408479e-06
   2.2920000e-01   4.8875314e-06
   2.2940000e-01   4.5444042e-06
   2.2960000e-01   4.5038814e-06
   2.2980000e-01   3.5782862e-06
   2.3000000e-01   6.9011298e-07
   2.3020000e-01  -5.6156733e-06
   2.3040000e-01  -1.1515585e-05
   2.3060000e-01  -1.7763965e-05
   2.3080000e-01  -2.3159544e-05
   2.3100000e-01  -2.8475250e-05
   2.3120000e-01  -3.1754889e-05
   2.3140000e-01  -3.2127738e-05
   2.3160000e-01  -2.8441171e-05
   2.3180000e-01  -2.2883077e-05
   2.3200000e-01  -1.3994369e-05
   2.3220000e-01  -4.8409388e-06
   2.3240000e-01   4.3911720e-06
   2.3260000e-01   1.2063056e-05
   2.3280000e-01   2.0143648e-05
   2.3300000e-01   2.5919289e-05
   2.3320000e-01   2.9728225e-05
   2.3340000e-01   3.0089449e-05
   2.3360000e-01   2.7669571e-05
   2.3380000e-01   2.2528833e-05
   2.3400000e-01   1.7729517e-05
   2.3420000e-01   1.2523073e-05
   2.3440000e-01   1.0525179e-05
   2.3460000e-01   8.5277979e-06
   2.3480000e-01   7.4335201e-06
   2.3500000e-01   7.6730945e-06
   2.3520000e-01   8.1632407e-06
   2.3540000e-01   7.9986334e-06
   2.3560000e-01   7.9552788e-06
   2.3580000e-01   5.2968439e-06
   2.3600000e-01   1.7361956e-06
   2.3620000e-01  -3.3040107e-06
   2.3640000e-01  -8.1312389e-06
   2.3660000e-01  -9.2891466e-06
   2.3680000e-01  -8.7943262e-06
   2.3700000e-01  -5.1585433e-06
   2.3720000e-01  -2.5981035e-07
   2.3740000e-01   3.3141662e-06
   2.3760000e-01   6.6495038e-06
   2.3780000e-01   9.4456540e-06
   2.3800000e-01   1.2468227e-05
   2.3820000e-01   1.4219662e-05
   2.3840000e-01   1.5003302e-05
   2.3860000e-01   1.4869484e-05
   2.3880000e-01   1.3203649e-05
   2.3900000e-01   1.2028634e-05
   2.3920000e-01   9.9614745e-06
   2.3940000e-01   8.2304801e-06
   2.3960000e-01   5.7822547e-06
   2.3980000e-01   2.7910845e-06
   2.4000000e-01   7.5608587e-07
   2.4020000e-01  -2.4284295e-06
   2.4040000e-01  -4.1826233e-06
   2.4060000e-01  -6.1948568e-06
   2.4080000e-01  -7.3882356e-06
   2.4100000e-01  -8.8460012e-06
   2.4120000e-01  -9.6501000e-06
   2.4140000e-01  -9.5035025e-06
   2.4160000e-01  -9.7895981e-06
   2.4180000e-01  -9.7364235e-06
   2.4200000e-01  -9.3588917e-06
   2.4220000e-01  -1.0019709e-05
   2.4240000e-01  -1.0639178e-05
   2.4260000e-01  -1.2277936e-05
   2.4280000e-01  -1.2786544e-05
   2.4300000e-01  -1.1302658e-05
   2.4320000e-01  -7.3856620e-06
   2.4340000e-01   5.7679432e-07
   2.4360000e-01   8.2714755e-06
   2.4380000e-01   1.4812009e-05
   2.4400000e-01   1.7484549e-05
   2.4420000e-01   1.5308432e-05
   2.4440000e-01   7.4589969e-06
   2.4460000e-01  -3.2368021e-06
   2.4480000e-01  -1.5370638e-05
   2.4500000e-01  -1.9839022e-05
   2.4520000e-01  -1.0891850e-05
   2.4540000e-01   1.0032487e-05
   2.4560000e-01   3.3345004e-05
   2.4580000e-01   4.8418694e-05
   2.4600000e-01   5.0396060e-05
   2.4620000e-01   4.0889049e-05
   2.4640000e-01   2.4176580e-05
   2.4660000e-01   6.4331315e-06
   2.4680000e-01  -7.6155478e-06
   2.4700000e-01  -1.6539962e-05
   2.4720000e-01  -2.0136168e-05
   2.4740000e-01  -1.9096445e-05
   2.4760000e-01  -1.6073422e-05
   2.4780000e-01  -1.2027431e-05
   2.4800000e-01  -9.3883838e-06
   2.4820000e-01  -7.3713511e-06
   2.4840000e-01  -7.1974234e-06
   2.4860000e-01  -7.1719084e-06
   2.4880000e-01  -8.1873234e-06
   2.4900000e-01  -8.5732092e-06
   2.4920000e-01  -8.1953013e-06
   2.4940000e-01  -9.0328726e-06
   2.4960000e-01  -8.0347866e-06
   2.4980000e-01  -7.6750439e-06
   2.5000000e-01  -7.3310383e-06
   2.5020000e-01  -6.6983800e-06
   2.5040000e-01  -5.7951523e-06
   2.5060000e-01  -5.6797087e-06
   2.5080000e-01  -4.9830671e-06
   2.5100000e-01  -4.3228422e-06
   2.5120000e-01  -3.8496441e-06
   2.5140000e-01  -3.5725110e-06
   2.5160000e-01  -3.7777011e-06
   2.5180000e-01  -3.5569011e-06
   2.5200000e-01  -3.3855294e-06
   2.5220000e-01  -2.4914982e-06
   2.5240000e-01  -2.2570837e-06
   2.5260000e-01  -2.0774228e-06
   2.5280000e-01  -1.4771238e-06
   2.5300000e-01  -1.3865368e-06
   2.5320000e-01  -8.9563426e-07
   2.5340000e-01  -6.0693893e-07
   2.5360000e-01  -3.5882978e-07
   2.5380000e-01  -7.7535620e-07
   2.5400000e-01  -1.5376657e-06
   2.5420000e-01  -1.4106432e-06
   2.5440000e-01  -1.7975114e-06
   2.5460000e-01  -1.9157764e-06
   2.5480000e-01  -1.9283146e-06
   2.5500000e-01  -1.3705223e-06
   2.5520000e-01  -1.6293624e-06
   2.5540000e-01  -1.4702528e-06
   2.5560000e-01  -1.0579994e-06
   2.5580000e-01  -1.1489961e-06
   2.5600000e-01  -9.6962018e-07
   2.5620000e-01  -1.4348299e-06
   2.5640000e-01  -1.9267936e-06
   2.5660000e-01  -3.0477136e-06
   2.5680000e-01  -3.5752558e-06
   2.5700000e-01  -4.5684787e-06
   2.5720000e-01  -5.8881638e-06
   2.5740000e-01  -7.0506302e-06
   2.5760000e-01  -7.9078280e-06
   2.5780000e-01  -8.1755493e-06
   2.5800000e-01  -7.6935142e-06
   2.5820000e-01  -6.1753519e-06
   2.5840000e-01  -3.7955571e-06
   2.5860000e-01  -1.7660518e-06
   2.5880000e-01   8.1421711e-07
   2.5900000e-01   1.6886038e-06
   2.5920000e-01   3.4476222e-06
   2.5940000e-01   4.5822279e-06
   2.5960000e-01   5.3942541e-06
   2.5980000e-01   5.5855512e-06
   2.6000000e-01   6.7067860e-06
   2.6020000e-01   7.0599415e-06
   2.6040000e-01   6.9692623e-06
   2.6060000e-01   5.2466444e-06
   2.6080000e-01   2.3602632e-06
   2.6100000e-01  -2.8656478e-06
   2.6120000e-01  -1.1289088e-05
   2.6140000e-01  -2.2108158e-05
   2.6160000e-01  -2.8916144e-05
   2.6180000e-01  -2.1664052e-05
   2.6200000e-01  -3.4649540e-06
   2.6220000e-01   1.6270691e-05
   2.6240000e-01   2.8726403e-05
   2.6260000e-01   3.0267889e-05
   2.6280000e-01   2.1091886e-05
   2.6300000e-01   7.2885421e-06
   2.6320000e-01  -5.7753167e-06
   2.6340000e-01  -1.5227587e-05
   2.6360000e-01  -1.7663219e-05
   2.6380000e-01  -1.4247785e-05
   2.6400000e-01  -7.2166408e-06
   2.6420000e-01   1.8398446e-07
   2.6440000e-01   6.1433450e-06
   2.6460000e-01   9.9336476e-06
   2.6480000e-01   1.2029514e-05
   2.6500000e-01   1.1420371e-05
   2.6520000e-01   1.0265250e-05
   2.6540000e-01   9.0294898e-06
   2.6560000e-01   7.4067380e-06
   2.6580000e-01   6.7609080e-06
   2.6600000e-01   6.6276153e-06
   2.6620000e-01   6.6991637e-06
   2.6640000e-01   7.8625065e-06
   2.6660000e-01   7.9955033e-06
   2.6680000e-01   8.7600071e-06
   2.6700000e-01   8.4977151e-06
   2.6720000e-01   8.1168920e-06
   2.6740000e-01   7.7860224e-06
   2.6760000e-01   7.4821336e-06
   2.6780000e-01   7.2221609e-06
   2.6800000e-01   6.5270331e-06
   2.6820000e-01   6.0261985e-06
   2.6840000e-01   5.4061483e-06
   2.6860000e-01   4.9634040e-06
   2.6880000e-01   4.8404585e-06
   2.6900000e-01   4.1364992e-06
   2.6920000e-01   3.4433974e-06
   2.6940000e-01   2.6189267e-06
   2.6960000e-01   2.1179945e-06
   2.6980000e-01   2.3774899e-06
   2.7000000e-01   2.0226765e-06
   2.7020000e-01   1.8143183e-06
   2.7040000e-01   1.1418516e-06
   2.7060000e-01   1.3779230e-06
   2.7080000e-01   1.7498659e-06
   2.7100000e-01   1.9249807e-06
   2.7120000e-01   1.6360319e-06
   2.7140000e-01   1.6117574e-06
   2.7160000e-01   2.0229609e-06
   2.7180000e-01   2.3834000e-06
   2.7200000e-01   1.7993174e-06
   2.7220000e-01   1.3355644e-06
   2.7240000e-01   8.4887857e-07
   2.7260000e-01   6.1494479e-07
   2.7280000e-01   9.5427033e-07
   2.7300000e-01   2.3008089e-06
   2.7320000e-01   4.3278045e-06
   2.7340000e-01   7.0218532e-06
   2.7360000e-01   9.6168793e-06
   2.7380000e-01   1.0597573e-05
   2.7400000e-01   1.0309405e-05
   2.7420000e-01   8.9036417e-06
   2.7440000e-01   5.8153927e-06
   2.7460000e-01   3.1857395e-06
   2.7480000e-01   5.5079001e-07
   2.7500000e-01  -1.1872414e-06
   2.7520000e-01  -1.8854229e-06
   2.7540000e-01  -1.2644746e-06
   2.7560000e-01  -5.5640687e-07
   2.7580000e-01   4.0652300e-07
   2.7600000e-01   2.3324034e-07
   2.7620000e-01  -7.3770757e-07
   2.7640000e-01  -2.7980430e-06
   2.7660000e-01  -4.7177912e-06
   2.7680000e-01  -6.0320769e-06
   2.7700000e-01  -6.3139327e-06
   2.7720000e-01  -6.7792364e-06
   2.7740000e-01  -5.1531912e-06
   2.7760000e-01  -3.2945241e-06
   2.7780000e-01  -1.5024238e-06
   2.7800000e-01   7.8150276e-08
   2.7820000e-01   9.9778982e-07
   2.7840000e-01   1.1125865e-06
   2.7860000e-01   1.3616673e-06
   2.7880000e-01   2.2940958e-07
   2.7900000e-01  -1.5524238e-07
   2.7920000e-01  -5.3570879e-07
   2.7940000e-01  -7.7001545e-07
   2.7960000e-01  -1.0061196e-06
   2.7980000e-01  -1.5380241e-06
   2.8000000e-01  -2.0697661e-06
   2.8020000e-01  -1.9736717e-06
   2.8040000e-01  -2.3280732e-06
   2.8060000e-01  -2.2198646e-06
   2.8080000e-01  -2.0902049e-06
   2.8100000e-01  -2.2535497e-06
   2.8120000e-01  -1.6411582e-06
   2.8140000e-01  -2.0676899e-06
   2.8160000e-01  -2.4711654e-06
   2.8180000e-01  -2.0761457e-06
   2.8200000e-01  -3.1737675e-06
   2.8220000e-01  -3.7627265e-06
   2.8240000e-01  -4.7615805e-06
   2.8260000e-01  -5.3977809e-06
   2.8280000e-01  -6.1317744e-06
   2.8300000e-01  -6.9700436e-06
   2.8320000e-01  -7.4533345e-06
   2.8340000e-01  -7.5668442e-06
   2.8360000e-01  -7.9503841e-06
   2.8380000e-01  -7.3593642e-06
   2.8400000e-01  -7.0393613e-06
   2.8420000e-01  -6.0830852e-06
   2.8440000e-01  -5.9881167e-06
   2.8460000e-01  -4.7963026e-06
   2.8480000e-01  -5.2426970e-06
   2.8500000e-01  -5.4845494e-06
   2.8520000e-01  -6.5763644e-06
   2.8540000e-01  -7.1457232e-06
   2.8560000e-01  -5.6960757e-06
   2.8580000e-01  -3.4732652e-06
   2.8600000e-01   1.1831109e-06
   2.8620000e-01   6.5540433e-06
   2.8640000e-01   1.2170246e-05
   2.8660000e-01   1.6976265e-05
   2.8680000e-01   1.9925620e-05
   2.8700000e-01   2.0297713e-05
   2.8720000e-01   1.8276692e-05
   2.8740000e-01   1.3914368e-05
   2.8760000e-01   8.7677982e-06
   2.8780000e-01   2.2350104e-06
   2.8800000e-01  -3.0843745e-06
   2.8820000e-01  -7.0656328e-06
   2.8840000e-01  -9.7353835e-06
   2.8860000e-01  -1.1120132e-05
   2.8880000e-01  -1.1097496e-05
   2.8900000e-01  -9.9835133e-06
   2.8920000e-01  -9.1888424e-06
   2.8940000e-01  -7.6312137e-06
   2.8960000e-01  -6.9929700e-06
   2.8980000e-01  -5.6062874e-06
   2.9000000e-01  -4.3998972e-06
   2.9020000e-01  -4.1175139e-06
   2.9040000e-01  -2.4864523e-06
   2.9060000e-01  -1.6451416e-06
   2.9080000e-01  -9.7829089e-07
   2.9100000e-01   1.1859362e-07
   2.9120000e-01   1.0203089e-06
   2.9140000e-01   1.8859534e-06
   2.9160000e-01   2.1087662e-06
   2.9180000e-01   3.0652413e-06
   2.9200000e-01   3.5207490e-06
   2.9220000e-01   4.0863904e-06
   2.9240000e-01   4.7580030e-06
   2.9260000e-01   5.0856538e-06
   2.9280000e-01   4.7563965e-06
   2.9300000e-01   4.5532323e-06
   2.9320000e-01   2.9558809e-06
   2.9340000e-01  -3.1972767e-07
   2.9360000e-01  -4.1848571e-06
   2.9380000e-01  -8.4819820e-06
   2.9400000e-01  -1.2144619e-05
   2.9420000e-01  -1.3827918e-05
   2.9440000e-01  -1.2656850e-05
   2.9460000e-01  -9.7341736e-06
   2.9480000e-01  -5.2606568e-06
   2.9500000e-01  -1.0684406e-06
   2.9520000e-01   2.2425720e-06
   2.9540000e-01   5.5901183e-06
   2.9560000e-01   6.8531301e-06
   2.9580000e-01   7.5958848e-06
   2.9600000e-01   7.0656891e-06
   2.9620000e-01   6.0398389e-06
   2.9640000e-01   4.2214800e-06
   2.9660000e-01   1.3389244e-06
   2.9680000e-01  -6.2478310e-07
   2.9700000e-01  -2.6059418e-06
   2.9720000e-01  -2.6201817e-06
   2.9740000e-01  -1.1663096e-06
   2.9760000e-01   2.3462531e-06
   2.9780000e-01   8.4880360e-06
   2.9800000e-01   1.4638355e-05
   2.9820000e-01   2.0047189e-05
   2.9840000e-01   2.5028925e-05
   2.9860000e-01   2.6879754e-05
   2.9880000e-01   2.3241393e-05
   2.9900000e-01   1.4968982e-05
   2.9920000e-01   7.5902782e-06
   2.9940000e-01   3.3629766e-06
   2.9960000e-01   2.0860057e-06
   2.9980000e-01   1.1432556e-06
   3.0000000e-01  -3.7994608e-07
   3.0020000e-01  -2.3216655e-06
   3.0040000e-01  -5.8808709e-06
   3.0060000e-01  -8.1520186e-06
   3.0080000e-01  -8.8483438e-06
   3.0100000e-01  -8.3028460e-06
   3.0120000e-01  -6.2381141e-06
   3.0140000e-01  -1.9158059e-06
   3.0160000e-01   1.9105467e-06
   3.0180000e-01   6.6000466e-06
   3.0200000e-01   1.1238013e-05
   3.0220000e-01   1.4014302e-05
   3.0240000e-01   1.2992359e-05
   3.0260000e-01   5.9823942e-06
   3.0280000e-01  -9.0183795e-06
   3.0300000e-01  -2.5384975e-05
   3.0320000e-01  -3.4460168e-05
   3.0340000e-01  -2.8206904e-05
   3.0360000e-01  -7.3536699e-06
   3.0380000e-01   1.8771650e-05
   3.0400000e-01   4.0086021e-05
   3.0420000e-01   4.9580560e-05
   3.0440000e-01   4.4286402e-05
   3.0460000e-01   2.6124000e-05
   3.0480000e-01   1.7028254e-07
   3.0500000e-01  -2.5873715e-05
   3.0520000e-01  -4.3682142e-05
   3.0540000e-01  -5.1451374e-05
   3.0560000e-01  -4.7549571e-05
   3.0580000e-01  -3.5349661e-05
   3.0600000e-01  -1.9393486e-05
   3.0620000e-01  -5.0534966e-06
   3.0640000e-01   6.0413153e-06
   3.0660000e-01   1.2281651e-05
   3.0680000e-01   1.3147717e-05
   3.0700000e-01   1.1766571e-05
   3.0720000e-01   8.6129720e-06
   3.0740000e-01   6.2938902e-06
   3.0760000e-01   4.3468493e-06
   3.0780000e-01   3.0606788e-06
   3.0800000e-01   2.8675682e-06
   3.0820000e-01   2.7052040e-06
   3.0840000e-01   1.8075203e-06
   3.0860000e-01   1.7518914e-07
   3.0880000e-01  -1.1208273e-06
   3.0900000e-01  -1.6233582e-06
   3.0920000e-01  -2.2611140e-06
   3.0940000e-01  -1.9839479e-06
   3.0960000e-01  -3.4510158e-07
   3.0980000e-01   1.1021381e-06
   3.1000000e-01   2.0611308e-06
   3.1020000e-01   3.6083825e-06
   3.1040000e-01   3.7487290e-06
   3.1060000e-01   2.9705692e-06
   3.1080000e-01   8.2200971e-07
   3.1100000e-01  -3.8743300e-06
   3.1120000e-01  -1.0471262e-05
   3.1140000e-01  -1.7282749e-05
   3.1160000e-01  -2.0066080e-05
   3.1180000e-01  -1.7389455e-05
   3.1200000e-01  -8.4409903e-06
   3.1220000e-01   2.7306490e-06
   3.1240000e-01   1.2456579e-05
   3.1260000e-01   1.9552153e-05
   3.1280000e-01   2.3151788e-05
   3.1300000e-01   2.3327522e-05
   3.1320000e-01   2.1934475e-05
   3.1340000e-01   1.9179464e-05
   3.1360000e-01   1.5523353e-05
   3.1380000e-01   1.0992577e-05
   3.1400000e-01   6.3464162e-06
   3.1420000e-01   1.2898268e-06
   3.1440000e-01  -4.7645485e-06
   3.1460000e-01  -8.6374613e-06
   3.1480000e-01  -1.1567201e-05
   3.1500000e-01  -1.2213062e-05
   3.1520000e-01  -1.1379110e-05
   3.1540000e-01  -8.7845752e-06
   3.1560000e-01  -4.3020615e-06
   3.1580000e-01   1.1235317e-06
   3.1600000e-01   3.9875451e-06
   3.1620000e-01   3.4446093e-06
   3.1640000e-01  -4.5333385e-07
   3.1660000e-01  -7.7940425e-06
   3.1680000e-01  -1.8366640e-05
   3.1700000e-01  -2.4996712e-05
   3.1720000e-01  -2.1103180e-05
   3.1740000e-01  -5.9701082e-06
   3.1760000e-01   1.3405328e-05
   3.1780000e-01   2.8634694e-05
   3.1800000e-01   3.5394411e-05
   3.1820000e-01   3.3848916e-05
   3.1840000e-01   2.6885643e-05
   3.1860000e-01   1.7152348e-05
   3.1880000e-01   8.4982102e-06
   3.1900000e-01   2.5627608e-06
   3.1920000e-01   6.3968500e-08
   3.1940000e-01  -5.7284937e-07
   3.1960000e-01  -4.3869438e-07
   3.1980000e-01  -7.4405684e-07
   3.2000000e-01  -5.8671527e-07
   3.2020000e-01  -2.2323216e-06
   3.2040000e-01  -3.9815763e-06
   3.2060000e-01  -5.8305741e-06
   3.2080000e-01  -7.0323147e-06
   3.2100000e-01  -7.4280728e-06
   3.2120000e-01  -7.9424258e-06
   3.2140000e-01  -7.3626482e-06
   3.2160000e-01  -7.0745638e-06
   3.2180000e-01  -7.2204215e-06
   3.2200000e-01  -7.3354535e-06
   3.2220000e-01  -7.2605851e-06
   3.2240000e-01  -7.6127704e-06
   3.2260000e-01  -7.1744574e-06
   3.2280000e-01  -5.9589693e-06
   3.2300000e-01  -4.5840611e-06
   3.2320000e-01  -4.0926931e-06
   3.2340000e-01  -2.9819979e-06
   3.2360000e-01  -1.5598569e-06
   3.2380000e-01  -7.2343428e-07
   3.2400000e-01   2.8132729e-07
   3.2420000e-01   1.7490472e-06
   3.2440000e-01   1.8678444e-06
   3.2460000e-01   2.0295063e-06
   3.2480000e-01   2.0647724e-06
   3.2500000e-01   1.9757425e-06
   3.2520000e-01   1.4769065e-06
   3.2540000e-01   1.4770296e-06
   3.2560000e-01   1.5107627e-06
   3.2580000e-01   1.7254646e-06
   3.2600000e-01   1.3638188e-06
   3.2620000e-01   1.7929305e-06
   3.2640000e-01   1.4911633e-06
   3.2660000e-01   1.6794515e-06
   3.2680000e-01   1.4359398e-06
   3.2700000e-01   3.1091113e-07
   3.2720000e-01  -6.5722326e-09
   3.2740000e-01  -6.0297777e-07
   3.2760000e-01   4.1236533e-08
   3.2780000e-01   7.0288459e-07
   3.2800000e-01   3.0250013e-06
   3.2820000e-01   5.0137918e-06
   3.2840000e-01   5.6227065e-06
   3.2860000e-01   5.0329633e-06
   3.2880000e-01   3.8487208e-06
   3.2900000e-01   1.7812205e-06
   3.2920000e-01  -1.1460722e-06
   3.2940000e-01  -3.4037582e-06
   3.2960000e-01  -4.8773165e-06
   3.2980000e-01  -1.7871387e-06
   3.3000000e-01   4.5742354e-06
   3.3020000e-01   1.0965112e-05
   3.3040000e-01   1.4508914e-05
   3.3060000e-01   1.4660014e-05
   3.3080000e-01   1.2527913e-05
   3.3100000e-01   7.8544841e-06
   3.3120000e-01   2.3286304e-06
   3.3140000e-01  -4.0065211e-06
   3.3160000e-01  -9.9493179e-06
   3.3180000e-01  -1.6262393e-05
   3.3200000e-01  -2.4002485e-05
   3.3220000e-01  -3.3593514e-05
   3.3240000e-01  -3.5174197e-05
   3.3260000e-01  -2.3151547e-05
   3.3280000e-01  -2.6066514e-06
   3.3300000e-01   1.7079854e-05
   3.3320000e-01   2.7309477e-05
   3.3340000e-01   2.6267933e-05
   3.3360000e-01   1.5533524e-05
   3.3380000e-01   1.4832363e-06
   3.3400000e-01  -1.1760439e-05
   3.3420000e-01  -1.9207213e-05
   3.3440000e-01  -2.0970928e-05
   3.3460000e-01  -1.6539157e-05
   3.3480000e-01  -9.8089887e-06
   3.3500000e-01  -1.8723962e-06
   3.3520000e-01   3.9091063e-06
   3.3540000e-01   7.1283148e-06
   3.3560000e-01   9.1896022e-06
   3.3580000e-01   9.0544210e-06
   3.3600000e-01   7.8337993e-06
   3.3620000e-01   5.9947722e-06
   3.3640000e-01   4.9079951e-06
   3.3660000e-01   3.6501593e-06
   3.3680000e-01   3.6038970e-06
   3.3700000e-01   3.6792992e-06
   3.3720000e-01   3.2717028e-06
   3.3740000e-01   3.3036959e-06
   3.3760000e-01   3.6210849e-06
   3.3780000e-01   3.2994067e-06
   3.3800000e-01   3.8886865e-06
   3.3820000e-01   3.9876957e-06
   3.3840000e-01   3.4689388e-06
   3.3860000e-01   4.1597697e-06
   3.3880000e-01   4.0789573e-06
   3.3900000e-01   3.9961375e-06
   3.3920000e-01   4.3699839e-06
   3.3940000e-01   3.6786783e-06
   3.3960000e-01   3.3115665e-06
   3.3980000e-01   2.1951177e-06
   3.4000000e-01   8.1100543e-07
   3.4020000e-01  -2.3890156e-07
   3.4040000e-01  -1.7114850e-06
   3.4060000e-01  -1.7733880e-06
   3.4080000e-01  -9.0347161e-07
   3.4100000e-01   5.6659518e-07
   3.4120000e-01   2.0334932e-06
   3.4140000e-01   3.3506134e-06
   3.4160000e-01   4.2252693e-06
   3.4180000e-01   4.6474478e-06
   3.4200000e-01   5.7074191e-06
   3.4220000e-01   4.6601618e-06
   3.4240000e-01   4.2703495e-06
   3.4260000e-01   3.6160115e-06
   3.4280000e-01   3.4762732e-06
   3.4300000e-01   2.9115176e-06
   3.4320000e-01   2.5546888e-06
   3.4340000e-01   2.5416757e-06
   3.4360000e-01   2.4210122e-06
   3.4380000e-01   2.3437484e-06
   3.4400000e-01   2.0021624e-06
   3.4420000e-01   2.1741526e-06
   3.4440000e-01   2.3748288e-06
   3.4460000e-01   1.7114518e-06
   3.4480000e-01   1.3982296e-06
   3.4500000e-01   6.7511673e-07
   3.4520000e-01   7.6771166e-07
   3.4540000e-01   4.4151217e-07
   3.4560000e-01   1.0078344e-08
   3.4580000e-01   6.8676848e-08
   3.4600000e-01   1.7108525e-07
   3.4620000e-01   7.5105904e-07
   3.4640000e-01   1.2037727e-06
   3.4660000e-01   1.6783807e-06
   3.4680000e-01   2.1726388e-06
   3.4700000e-01   2.0796656e-06
   3.4720000e-01   2.3097795e-06
   3.4740000e-01   1.9631149e-06
   3.4760000e-01   1.6324566e-06
   3.4780000e-01   1.7909671e-06
   3.4800000e-01   7.4265424e-07
   3.4820000e-01   6.2746945e-07
   3.4840000e-01  -7.0302235e-08
   3.4860000e-01   4.9851072e-09
   3.4880000e-01  -3.7223588e-07
   3.4900000e-01  -1.1867524e-06
   3.4920000e-01  -1.5415491e-06
   3.4940000e-01  -1.7449066e-06
   3.4960000e-01  -1.4851420e-06
   3.4980000e-01  -1.5562375e-06
   3.5000000e-01  -1.7766628e-06
   3.5020000e-01  -1.5616943e-06
   3.5040000e-01  -1.2190246e-06
   3.5060000e-01  -8.9222838e-07
   3.5080000e-01  -1.0493159e-06
   3.5100000e-01  -1.0794787e-06
   3.5120000e-01  -8.3855954e-07
   3.5140000e-01  -7.7952936e-07
   3.5160000e-01  -1.0498705e-06
   3.5180000e-01  -1.1996504e-06
   3.5200000e-01  -1.5301482e-06
   3.5220000e-01  -1.4451556e-06
   3.5240000e-01  -2.1528628e-06
   3.5260000e-01  -1.8268519e-06
   3.5280000e-01  -1.8445719e-06
   3.5300000e-01  -1.9136086e-06
   3.5320000e-01  -2.0141732e-06
   3.5340000e-01  -2.1663106e-06
   3.5360000e-01  -2.5084858e-06
   3.5380000e-01  -2.4331952e-06
   3.5400000e-01  -2.7013965e-06
   3.5420000e-01  -3.0196999e-06
   3.5440000e-01  -4.1206357e-06
   3.5460000e-01  -5.2567384e-06
   3.5480000e-01  -6.2685433e-06
   3.5500000e-01  -6.9993080e-06
   3.5520000e-01  -6.2443351e-06
   3.5540000e-01  -2.8299932e-06
   3.5560000e-01   1.3937081e-06
   3.5580000e-01   6.4039222e-06
   3.5600000e-01   1.1445240e-05
   3.5620000e-01   1.4685869e-05
   3.5640000e-01   1.7092181e-05
   3.5660000e-01   1.6699793e-05
   3.5680000e-01   1.4007605e-05
   3.5700000e-01   9.5354164e-06
   3.5720000e-01   3.9126060e-06
   3.5740000e-01  -2.2329499e-06
   3.5760000e-01  -6.6296149e-06
   3.5780000e-01  -9.5935283e-06
   3.5800000e-01  -1.1306590e-05
   3.5820000e-01  -1.1640343e-05
   3.5840000e-01  -1.0458732e-05
   3.5860000e-01  -9.4517624e-06
   3.5880000e-01  -6.8104082e-06
   3.5900000e-01  -5.7231811e-06
   3.5920000e-01  -3.9004308e-06
   3.5940000e-01  -2.8593094e-06
   3.5960000e-01  -1.8302075e-06
   3.5980000e-01  -9.6895001e-07
   3.6000000e-01  -1.0149349e-07
   3.6020000e-01   3.0880434e-07
   3.6040000e-01   1.2394524e-07
   3.6060000e-01  -4.8322945e-08
   3.6080000e-01   4.1863424e-07
   3.6100000e-01   4.4541899e-07
   3.6120000e-01   6.4670568e-07
   3.6140000e-01   5.7557379e-07
   3.6160000e-01   6.8494040e-07
   3.6180000e-01   9.8347975e-07
   3.6200000e-01   1.3011918e-06
   3.6220000e-01   1.6493785e-06
   3.6240000e-01   1.2758388e-06
   3.6260000e-01   4.9215558e-07
   3.6280000e-01  -5.3456024e-07
   3.6300000e-01  -1.6502906e-06
   3.6320000e-01  -2.4165496e-06
   3.6340000e-01  -3.2651458e-06
   3.6360000e-01  -2.9949859e-06
   3.6380000e-01  -2.8448325e-06
   3.6400000e-01  -1.8907938e-06
   3.6420000e-01  -7.7165811e-07
   3.6440000e-01   2.3189883e-07
   3.6460000e-01   1.1017735e-06
   3.6480000e-01   9.4786946e-07
   3.6500000e-01   3.7251752e-07
   3.6520000e-01  -8.9510395e-07
   3.6540000e-01  -3.7754055e-06
   3.6560000e-01  -6.8634302e-06
   3.6580000e-01  -1.0008479e-05
   3.6600000e-01  -1.2606957e-05
   3.6620000e-01  -1.2867002e-05
   3.6640000e-01  -1.1268702e-05
   3.6660000e-01  -7.5601771e-06
   3.6680000e-01  -3.4365786e-06
   3.6700000e-01   7.8508864e-07
   3.6720000e-01   4.6548747e-06
   3.6740000e-01   8.0184316e-06
   3.6760000e-01   1.0278308e-05
   3.6780000e-01   1.0243161e-05
   3.6800000e-01   1.0677616e-05
   3.6820000e-01   9.7578606e-06
   3.6840000e-01   8.5567240e-06
   3.6860000e-01   7.8404990e-06
   3.6880000e-01   7.2913742e-06
   3.6900000e-01   6.2997536e-06
   3.6920000e-01   5.9418050e-06
   3.6940000e-01   5.4310551e-06
   3.6960000e-01   5.0752774e-06
   3.6980000e-01   4.8794328e-06
   3.7000000e-01   4.3726435e-06
   3.7020000e-01   3.5681228e-06
   3.7040000e-01   3.6682189e-06
   3.7060000e-01   3.3067645e-06
   3.7080000e-01   2.6285456e-06
   3.7100000e-01   2.5489074e-06
   3.7120000e-01   2.1433218e-06
   3.7140000e-01   1.7228030e-06
   3.7160000e-01   1.5929176e-06
   3.7180000e-01   2.4999147e-06
   3.7200000e-01   2.7585603e-06
   3.7220000e-01   2.6760786e-06
   3.7240000e-01   2.8715441e-06
   3.7260000e-01   3.4774453e-06
   3.7280000e-01   3.2959418e-06
   3.7300000e-01   3.5293011e-06
   3.7320000e-01   3.7232490e-06
   3.7340000e-01   3.4217966e-06
   3.7360000e-01   2.9403500e-06
   3.7380000e-01   1.9743371e-06
   3.7400000e-01   8.3918580e-07
   3.7420000e-01   4.3950327e-07
   3.7440000e-01  -7.4451211e-07
   3.7460000e-01  -1.3412425e-06
   3.7480000e-01  -2.1144096e-06
   3.7500000e-01  -2.7634938e-06
   3.7520000e-01  -2.8346110e-06
   3.7540000e-01  -3.0909876e-06
   3.7560000e-01  -3.5388393e-06
   3.7580000e-01  -3.1037970e-06
   3.7600000e-01  -3.1685915e-06
   3.7620000e-01  -3.2576938e-06
   3.7640000e-01  -2.6362497e-06
   3.7660000e-01  -2.3564153e-06
   3.7680000e-01  -1.6575788e-06
   3.7700000e-01  -1.6062347e-06
   3.7720000e-01  -1.1387045e-06
   3.7740000e-01  -1.3013310e-06
   3.7760000e-01  -7.3314789e-07
   3.7780000e-01  -4.9730690e-08
   3.7800000e-01   4.4172349e-07
   3.7820000e-01   1.6205971e-07
   3.7840000e-01   7.7254206e-07
   3.7860000e-01   9.0192285e-07
   3.7880000e-01   1.1756980e-06
   3.7900000e-01   1.5839274e-06
   3.7920000e-01   2.4241638e-06
   3.7940000e-01   2.6507124e-06
   3.7960000e-01   3.3178559e-06
   3.7980000e-01   3.9844382e-06
   3.8000000e-01   4.1775088e-06
   3.8020000e-01   4.0767502e-06
   3.8040000e-01   3.6901444e-06
   3.8060000e-01   3.4615821e-06
   3.8080000e-01   2.8061423e-06
   3.8100000e-01   2.3385464e-06
   3.8120000e-01   2.0381009e-06
   3.8140000e-01   1.7753460e-06
   3.8160000e-01   1.8392877e-06
   3.8180000e-01   1.6216779e-06
   3.8200000e-01   1.2980210e-06
   3.8220000e-01   1.2982800e-06
   3.8240000e-01   1.3409581e-06
   3.8260000e-01   1.7143697e-06
   3.8280000e-01   1.6708106e-06
   3.8300000e-01   1.6551509e-06
   3.8320000e-01   1.9852989e-06
   3.8340000e-01   2.0516267e-06
   3.8360000e-01   2.6031192e-06
   3.8380000e-01   3.0373139e-06
   3.8400000e-01   3.9615754e-06
   3.8420000e-01   4.6046136e-06
   3.8440000e-01   5.8936326e-06
   3.8460000e-01   5.8352557e-06
   3.8480000e-01   3.8489650e-06
   3.8500000e-01  -4.6722754e-07
   3.8520000e-01  -5.4271740e-06
   3.8540000e-01  -1.0554538e-05
   3.8560000e-01  -1.6462285e-05
   3.8580000e-01  -2.1622108e-05
   3.8600000e-01  -2.6049752e-05
   3.8620000e-01  -2.8393378e-05
   3.8640000e-01  -2.8861724e-05
   3.8660000e-01  -2.5350679e-05
   3.8680000e-01  -1.9014606e-05
   3.8700000e-01  -1.0650190e-05
   3.8720000e-01  -1.2080704e-06
   3.8740000e-01   6.1186839e-06
   3.8760000e-01   1.1663081e-05
   3.8780000e-01   1.4999360e-05
   3.8800000e-01   1.6165495e-05
   3.8820000e-01   1.4604215e-05
   3.8840000e-01   1.3385755e-05
   3.8860000e-01   1.1581099e-05
   3.8880000e-01   1.0577009e-05
   3.8900000e-01   9.1387692e-06
   3.8920000e-01   8.3231497e-06
   3.8940000e-01   6.7794570e-06
   3.8960000e-01   4.2017067e-06
   3.8980000e-01  -6.0284217e-07
   3.9000000e-01  -6.0804047e-06
   3.9020000e-01  -1.1329467e-05
   3.9040000e-01  -1.3611376e-05
   3.9060000e-01  -1.2238305e-05
   3.9080000e-01  -7.8726340e-06
   3.9100000e-01   3.1205600e-07
   3.9120000e-01   1.2424352e-05
   3.9140000e-01   2.4607117e-05
   3.9160000e-01   3.4123054e-05
   3.9180000e-01   3.7857983e-05
   3.9200000e-01   3.4993402e-05
   3.9220000e-01   2.7024877e-05
   3.9240000e-01   1.6907925e-05
   3.9260000e-01   6.6531479e-06
   3.9280000e-01  -1.1803019e-06
   3.9300000e-01  -6.0217833e-06
   3.9320000e-01  -7.7769567e-06
   3.9340000e-01  -8.3058564e-06
   3.9360000e-01  -8.8607067e-06
   3.9380000e-01  -1.0185837e-05
   3.9400000e-01  -1.1059799e-05
   3.9420000e-01  -1.2701133e-05
   3.9440000e-01  -1.4195634e-05
   3.9460000e-01  -1.6449159e-05
   3.9480000e-01  -1.9310826e-05
   3.9500000e-01  -2.4723791e-05
   3.9520000e-01  -2.9314145e-05
   3.9540000e-01  -2.5099604e-05
   3.9560000e-01  -1.0711265e-05
   3.9580000e-01   1.0498308e-05
   3.9600000e-01   2.8101040e-05
   3.9620000e-01   3.6136747e-05
   3.9640000e-01   3.3717459e-05
   3.9660000e-01   2.5858677e-05
   3.9680000e-01   1.6148826e-05
   3.9700000e-01   6.8832688e-06
   3.9720000e-01   9.3068266e-07
   3.9740000e-01  -2.5091758e-06
   3.9760000e-01  -3.0332500e-06
   3.9780000e-01  -2.6640821e-06
   3.9800000e-01  -4.9418924e-07
   3.9820000e-01   8.5933458e-07
   3.9840000e-01   9.6678946e-07
   3.9860000e-01   4.5680170e-07
   3.9880000e-01  -1.8669033e-06
   3.9900000e-01  -3.5518834e-06
   3.9920000e-01  -4.7662112e-06
   3.9940000e-01  -5.4966582e-06
   3.9960000e-01  -5.6212579e-06
   3.9980000e-01  -4.2173961e-06
   4.0000000e-01  -3.3026342e-06
   4.0020000e-01  -1.9447646e-06
   4.0040000e-01  -9.0305790e-07
   4.0060000e-01   1.1742615e-07
   4.0080000e-01   2.2698396e-07
   4.0100000e-01  -2.5895562e-07
   4.0120000e-01  -7.2334885e-07
   4.0140000e-01  -1.1647607e-06
   4.0160000e-01  -2.1864716e-06
   4.0180000e-01  -2.2601412e-06
   4.0200000e-01  -2.0155643e-06
   4.0220000e-01  -1.7542904e-06
   4.0240000e-01  -2.2384348e-06
   4.0260000e-01  -1.6199089e-06
   4.0280000e-01  -1.5920954e-06
   4.0300000e-01  -1.8460879e-06
   4.0320000e-01  -2.3759041e-06
   4.0340000e-01  -3.0172171e-06
   4.0360000e-01  -4.3719442e-06
   4.0380000e-01  -5.2177276e-06
   4.0400000e-01  -7.0796985e-06
   4.0420000e-01  -9.9397413e-06
   4.0440000e-01  -1.3473087e-05
   4.0460000e-01  -1.6766366e-05
   4.0480000e-01  -1.6950346e-05
   4.0500000e-01  -1.4685755e-05
   4.0520000e-01  -9.2538707e-06
   4.0540000e-01  -2.9913531e-06
   4.0560000e-01   3.7990238e-06
   4.0580000e-01   9.1253433e-06
   4.0600000e-01   1.5134635e-05
   4.0620000e-01   2.0011274e-05
   4.0640000e-01   2.3756127e-05
   4.0660000e-01   2.4447424e-05
   4.0680000e-01   1.8036765e-05
   4.0700000e-01   4.6702954e-06
   4.0720000e-01  -1.4191000e-05
   4.0740000e-01  -3.2841386e-05
   4.0760000e-01  -4.0553317e-05
   4.0780000e-01  -3.1617067e-05
   4.0800000e-01  -7.4017117e-06
   4.0820000e-01   2.0480719e-05
   4.0840000e-01   4.3945888e-05
   4.0860000e-01   5.5510261e-05
   4.0880000e-01   5.4643069e-05
   4.0900000e-01   4.2755992e-05
   4.0920000e-01   2.5051134e-05
   4.0940000e-01   6.3202276e-06
   4.0960000e-01  -9.3357717e-06
   4.0980000e-01  -1.9564822e-05
   4.1000000e-01  -2.3841556e-05
   4.1020000e-01  -2.3355236e-05
   4.1040000e-01  -1.9997777e-05
   4.1060000e-01  -1.5181472e-05
   4.1080000e-01  -1.0759171e-05
   4.1100000e-01  -8.0847532e-06
   4.1120000e-01  -5.4549501e-06
   4.1140000e-01  -4.7050984e-06
   4.1160000e-01  -3.8318777e-06
   4.1180000e-01  -3.4344030e-06
   4.1200000e-01  -2.9117044e-06
   4.1220000e-01  -3.0213161e-06
   4.1240000e-01  -3.4566566e-06
   4.1260000e-01  -3.4407596e-06
   4.1280000e-01  -4.5197155e-06
   4.1300000e-01  -4.9909539e-06
   4.1320000e-01  -5.0354452e-06
   4.1340000e-01  -4.6524582e-06
   4.1360000e-01  -4.3069872e-06
   4.1380000e-01  -3.3951190e-06
   4.1400000e-01  -2.8399181e-06
   4.1420000e-01  -9.6102804e-07
   4.1440000e-01   9.6281858e-08
   4.1460000e-01   6.4336408e-07
   4.1480000e-01   1.2935113e-06
   4.1500000e-01   1.5888138e-06
   4.1520000e-01   2.0014115e-06
   4.1540000e-01   1.4589735e-06
   4.1560000e-01   1.4951866e-06
   4.1580000e-01   1.5055626e-06
   4.1600000e-01   8.6672094e-07
   4.1620000e-01  -9.1977741e-08
   4.1640000e-01  -6.2073248e-07
   4.1660000e-01  -1.7769162e-06
   4.1680000e-01  -1.5761125e-06
   4.1700000e-01  -1.7163716e-06
   4.1720000e-01  -1.4174246e-06
   4.1740000e-01  -1.7661426e-06
   4.1760000e-01  -9.2598303e-07
   4.1780000e-01  -1.0375646e-06
   4.1800000e-01   3.4588482e-07
   4.1820000e-01   4.4088448e-06
   4.1840000e-01   1.0342716e-05
   4.1860000e-01   1.6610281e-05
   4.1880000e-01   1.9273716e-05
   4.1900000e-01   1.8400140e-05
   4.1920000e-01   1.3302317e-05
   4.1940000e-01   6.6253441e-06
   4.1960000e-01  -8.4670625e-07
   4.1980000e-01  -5.9158174e-06
   4.2000000e-01  -8.4640339e-06
   4.2020000e-01  -8.2469163e-06
   4.2040000e-01  -5.7579017e-06
   4.2060000e-01  -2.4033881e-06
   4.2080000e-01   1.0597225e-06
   4.2100000e-01   4.1656506e-06
   4.2120000e-01   6.1696145e-06
   4.2140000e-01   6.7960712e-06
   4.2160000e-01   5.0112011e-06
   4.2180000e-01   1.7717598e-06
   4.2200000e-01  -3.9649874e-06
   4.2220000e-01  -1.2450621e-05
   4.2240000e-01  -2.4240115e-05
   4.2260000e-01  -3.0651835e-05
   4.2280000e-01  -2.2712564e-05
   4.2300000e-01  -4.3045945e-06
   4.2320000e-01   1.5922536e-05
   4.2340000e-01   2.7649962e-05
   4.2360000e-01   2.9672763e-05
   4.2380000e-01   2.1848427e-05
   4.2400000e-01   8.4670694e-06
   4.2420000e-01  -4.2063390e-06
   4.2440000e-01  -1.2219139e-05
   4.2460000e-01  -1.4316056e-05
   4.2480000e-01  -1.1653194e-05
   4.2500000e-01  -5.2275490e-06
   4.2520000e-01   2.4850870e-06
   4.2540000e-01   7.8240926e-06
   4.2560000e-01   1.0385477e-05
   4.2580000e-01   1.1715200e-05
   4.2600000e-01   1.1547792e-05
   4.2620000e-01   1.1109114e-05
   4.2640000e-01   1.0106541e-05
   4.2660000e-01   9.0057204e-06
   4.2680000e-01   8.2638541e-06
   4.2700000e-01   8.0126899e-06
   4.2720000e-01   7.3407789e-06
   4.2740000e-01   7.0177835e-06
   4.2760000e-01   5.9758755e-06
   4.2780000e-01   4.9797716e-06
   4.2800000e-01   4.6218871e-06
   4.2820000e-01   4.0071893e-06
   4.2840000e-01   3.1087486e-06
   4.2860000e-01   2.4054556e-06
   4.2880000e-01   1.5845784e-06
   4.2900000e-01   1.5479956e-06
   4.2920000e-01   1.2190506e-06
   4.2940000e-01   1.2151192e-06
   4.2960000e-01   4.6754827e-07
   4.2980000e-01   6.4228572e-07
   4.3000000e-01   8.1857552e-07
   4.3020000e-01   2.4062873e-07
   4.3040000e-01   5.8441555e-07
   4.3060000e-01   1.5605925e-07
   4.3080000e-01   6.4176014e-07
   4.3100000e-01   8.0373712e-07
   4.3120000e-01   9.5254434e-07
   4.3140000e-01   1.0860335e-06
   4.3160000e-01   1.0534822e-06
   4.3180000e-01   1.1628270e-06
   4.3200000e-01   1.2408727e-06
   4.3220000e-01   1.7519085e-06
   4.3240000e-01   1.7744135e-06
   4.3260000e-01   1.4737329e-06
   4.3280000e-01   1.5971528e-06
   4.3300000e-01   9.3618036e-07
   4.3320000e-01  -7.9424198e-07
   4.3340000e-01  -4.0425834e-06
   4.3360000e-01  -8.0303086e-06
   4.3380000e-01  -1.2587474e-05
   4.3400000e-01  -1.5733502e-05
   4.3420000e-01  -1.7346714e-05
   4.3440000e-01  -1.6564235e-05
   4.3460000e-01  -1.3410541e-05
   4.3480000e-01  -8.9996323e-06
   4.3500000e-01  -3.9595039e-06
   4.3520000e-01   1.2520614e-06
   4.3540000e-01   5.2641600e-06
   4.3560000e-01   8.2471211e-06
   4.3580000e-01   8.8720522e-06
   4.3600000e-01   9.2830876e-06
   4.3620000e-01   7.6814897e-06
   4.3640000e-01   6.9787117e-06
   4.3660000e-01   5.4853765e-06
   4.3680000e-01   3.9803199e-06
   4.3700000e-01   3.9819077e-06
   4.3720000e-01   3.3342913e-06
   4.3740000e-01   3.2798950e-06
   4.3760000e-01   3.1957170e-06
   4.3780000e-01   3.5403411e-06
   4.3800000e-01   3.5452425e-06
   4.3820000e-01   3.5260585e-06
   4.3840000e-01   3.7830210e-06
   4.3860000e-01   4.1750349e-06
   4.3880000e-01   3.9391771e-06
   4.3900000e-01   3.6938858e-06
   4.3920000e-01   2.9861586e-06
   4.3940000e-01   2.8874793e-06
   4.3960000e-01   2.4779811e-06
   4.3980000e-01   2.2317817e-06
   4.4000000e-01   1.5342405e-06
   4.4020000e-01   1.3079329e-06
   4.4040000e-01   4.7676081e-07
   4.4060000e-01   1.0363542e-06
   4.4080000e-01   2.3901712e-07
   4.4100000e-01  -5.3082243e-07
   4.4120000e-01  -6.6662641e-07
   4.4140000e-01  -4.8454504e-07
   4.4160000e-01  -1.0385625e-06
   4.4180000e-01  -1.1042792e-06
   4.4200000e-01  -1.6001399e-06
   4.4220000e-01  -2.6652618e-06
   4.4240000e-01  -2.9299138e-06
   4.4260000e-01  -3.6059345e-06
   4.4280000e-01  -4.3971373e-06
   4.4300000e-01  -4.6856757e-06
   4.4320000e-01  -5.3911763e-06
   4.4340000e-01  -5.1375126e-06
   4.4360000e-01  -4.0994423e-06
   4.4380000e-01  -3.7966857e-06
   4.4400000e-01  -2.7090647e-06
   4.4420000e-01  -3.1196859e-06
   4.4440000e-01  -4.0798632e-06
   4.4460000e-01  -3.7856930e-06
   4.4480000e-01  -3.9046652e-06
   4.4500000e-01  -3.5375536e-06
   4.4520000e-01  -3.5852597e-06
   4.4540000e-01  -3.2974785e-06
   4.4560000e-01  -2.8194492e-06
   4.4580000e-01  -2.1651087e-06
   4.4600000e-01  -1.3383385e-06
   4.4620000e-01  -1.2548955e-06
   4.4640000e-01  -2.1762041e-07
   4.4660000e-01   6.7520339e-07
   4.4680000e-01   1.7322828e-06
   4.4700000e-01   1.4430028e-06
   4.4720000e-01   1.0391453e-06
   4.4740000e-01   1.5719625e-06
   4.4760000e-01   4.5630073e-07
   4.4780000e-01   7.5263689e-07
   4.4800000e-01   3.1317035e-07
   4.4820000e-01  -1.0194080e-06
   4.4840000e-01  -1.6949921e-06
   4.4860000e-01  -2.7878711e-06
   4.4880000e-01  -3.1035372e-06
   4.4900000e-01  -3.5501471e-06
   4.4920000e-01  -3.6718930e-06
   4.4940000e-01  -4.2402069e-06
   4.4960000e-01  -3.7332754e-06
   4.4980000e-01  -3.0845604e-06
   4.5000000e-01  -3.0523820e-06
   4.5020000e-01  -3.3309927e-06
   4.5040000e-01  -3.9074877e-06
   4.5060000e-01  -4.9376942e-06
   4.5080000e-01  -6.2575376e-06
   4.5100000e-01  -8.3303123e-06
   4.5120000e-01  -9.3216250e-06
   4.5140000e-01  -1.0313844e-05
   4.5160000e-01  -1.1151060e-05
   4.5180000e-01  -1.0034798e-05
   4.5200000e-01  -6.5561938e-06
   4.5220000e-01  -1.3441485e-06
   4.5240000e-01   5.2615075e-06
   4.5260000e-01   1.1866965e-05
   4.5280000e-01   1.8778720e-05
   4.5300000e-01   2.2958273e-05
   4.5320000e-01   2.5366204e-05
   4.5340000e-01   2.4835300e-05
   4.5360000e-01   2.1250000e-05
   4.5380000e-01   1.5279769e-05
   4.5400000e-01   8.4839542e-06
   4.5420000e-01   2.5327233e-06
   4.5440000e-01  -1.9842706e-06
   4.5460000e-01  -4.6367374e-06
   4.5480000e-01  -6.2113405e-06
   4.5500000e-01  -5.9643905e-06
   4.5520000e-01  -5.3061718e-06
   4.5540000e-01  -3.7882261e-06
   4.5560000e-01  -1.8618709e-06
   4.5580000e-01  -7.6311128e-07
   4.5600000e-01   4.3503485e-07
   4.5620000e-01   2.2493513e-07
   4.5640000e-01   9.0207187e-07
   4.5660000e-01   7.7664729e-07
   4.5680000e-01   1.6876596e-06
   4.5700000e-01   1.8041676e-06
   4.5720000e-01   1.2803414e-06
   4.5740000e-01   7.5336381e-07
   4.5760000e-01  -2.6594757e-06
   4.5780000e-01  -8.9056669e-06
   4.5800000e-01  -1.7477962e-05
   4.5820000e-01  -2.7135177e-05
   4.5840000e-01  -3.5271064e-05
   4.5860000e-01  -3.8741288e-05
   4.5880000e-01  -3.6122648e-05
   4.5900000e-01  -2.5848599e-05
   4.5920000e-01  -9.2838660e-06
   4.5940000e-01   9.2486434e-06
   4.5960000e-01   2.4245096e-05
   4.5980000e-01   3.3075550e-05
   4.6000000e-01   3.5238916e-05
   4.6020000e-01   3.0243398e-05
   4.6040000e-01   2.1867757e-05
   4.6060000e-01   1.4398255e-05
   4.6080000e-01   8.8829359e-06
   4.6100000e-01   6.2021315e-06
   4.6120000e-01   5.8425614e-06
   4.6140000e-01   6.5664216e-06
   4.6160000e-01   7.9110421e-06
   4.6180000e-01   7.8856612e-06
   4.6200000e-01   6.5269301e-06
   4.6220000e-01   4.3068130e-06
   4.6240000e-01   2.0058564e-06
   4.6260000e-01  -3.8257772e-07
   4.6280000e-01  -2.3895426e-06
   4.6300000e-01  -3.7132570e-06
   4.6320000e-01  -3.4826635e-06
   4.6340000e-01  -2.4578709e-06
   4.6360000e-01  -1.5640322e-06
   4.6380000e-01   2.6238854e-07
   4.6400000e-01   1.0232247e-06
   4.6420000e-01   1.5110203e-06
   4.6440000e-01   1.7310871e-06
   4.6460000e-01   2.2832056e-06
   4.6480000e-01   1.8038508e-06
   4.6500000e-01   1.6791437e-06
   4.6520000e-01   2.0414676e-06
   4.6540000e-01   2.2872675e-06
   4.6560000e-01   1.6649590e-06
   4.6580000e-01   1.6959175e-06
   4.6600000e-01   2.5165420e-06
   4.6620000e-01   3.6561003e-06
   4.6640000e-01   3.7600869e-06
   4.6660000e-01   3.8964587e-06
   4.6680000e-01   3.7562664e-06
   4.6700000e-01   3.0458108e-06
   4.6720000e-01   1.7836929e-06
   4.6740000e-01  -3.4899518e-07
   4.6760000e-01  -2.4069896e-06
   4.6780000e-01  -8.1897910e-06
   4.6800000e-01  -1.5661524e-05
   4.6820000e-01  -2.1623621e-05
   4.6840000e-01  -1.7632042e-05
   4.6860000e-01  -2.6574880e-06
   4.6880000e-01   1.6907855e-05
   4.6900000e-01   3.2496586e-05
   4.6920000e-01   3.9500188e-05
   4.6940000e-01   3.7158861e-05
   4.6960000e-01   2.7452046e-05
   4.6980000e-01   1.4603336e-05
   4.7000000e-01   2.7409117e-06
   4.7020000e-01  -6.1822495e-06
   4.7040000e-01  -1.1021582e-05
   4.7060000e-01  -1.2744588e-05
   4.7080000e-01  -1.2331599e-05
   4.7100000e-01  -9.9626060e-06
   4.7120000e-01  -8.8670156e-06
   4.7140000e-01  -7.1917722e-06
   4.7160000e-01  -6.1791156e-06
   4.7180000e-01  -5.6516079e-06
   4.7200000e-01  -5.1572937e-06
   4.7220000e-01  -5.3027059e-06
   4.7240000e-01  -5.7815785e-06
   4.7260000e-01  -5.9857199e-06
   4.7280000e-01  -7.1115850e-06
   4.7300000e-01  -6.1517170e-06
   4.7320000e-01  -4.1758299e-06
   4.7340000e-01  -1.8280784e-06
   4.7360000e-01  -1.2177186e-06
   4.7380000e-01  -2.6323340e-06
   4.7400000e-01  -6.7903854e-06
   4.7420000e-01  -1.1057471e-05
   4.7440000e-01  -1.3490194e-05
   4.7460000e-01  -1.3200505e-05
   4.7480000e-01  -9.3357877e-06
   4.7500000e-01  -2.4061524e-06
   4.7520000e-01   5.7101945e-06
   4.7540000e-01   1.2722998e-05
   4.7560000e-01   1.6244508e-05
   4.7580000e-01   1.6784303e-05
   4.7600000e-01   1.3792646e-05
   4.7620000e-01   8.0874876e-06
   4.7640000e-01   1.8399386e-06
   4.7660000e-01  -3.8781192e-06
   4.7680000e-01  -8.3213086e-06
   4.7700000e-01  -1.1203679e-05
   4.7720000e-01  -1.1501104e-05
   4.7740000e-01  -1.1071983e-05
   4.7760000e-01  -1.0076557e-05
   4.7780000e-01  -7.9088746e-06
   4.7800000e-01  -5.8170225e-06
   4.7820000e-01  -4.0851423e-06
   4.7840000e-01  -1.6540609e-06
   4.7860000e-01  -1.8895325e-07
   4.7880000e-01   2.4311559e-06
   4.7900000e-01   3.7900954e-06
   4.7920000e-01   5.1125371e-06
   4.7940000e-01   5.7878134e-06
   4.7960000e-01   6.3064368e-06
   4.7980000e-01   6.3474713e-06
   4.8000000e-01   5.9425940e-06
   4.8020000e-01   5.9951157e-06
   4.8040000e-01   5.9155152e-06
   4.8060000e-01   5.5409600e-06
   4.8080000e-01   4.2753358e-06
   4.8100000e-01   3.8026982e-06
   4.8120000e-01   2.9127412e-06
   4.8140000e-01   1.6058361e-06
   4.8160000e-01   9.5261880e-07
   4.8180000e-01  -1.0184015e-06
   4.8200000e-01  -2.3289819e-06
   4.8220000e-01  -4.0294058e-06
   4.8240000e-01  -4.4556748e-06
   4.8260000e-01  -4.2332794e-06
   4.8280000e-01  -3.0649314e-06
   4.8300000e-01  -2.0364030e-06
   4.8320000e-01  -6.7804363e-07
   4.8340000e-01   2.4238154e-07
   4.8360000e-01   8.9238117e-07
   4.8380000e-01   2.0211600e-06
   4.8400000e-01   2.4218963e-06
   4.8420000e-01   2.4056420e-06
   4.8440000e-01   2.5949418e-06
   4.8460000e-01   2.2135330e-06
   4.8480000e-01   2.3521503e-06
   4.8500000e-01   1.9213193e-06
   4.8520000e-01   1.8527752e-06
   4.8540000e-01   1.6739458e-06
   4.8560000e-01   1.3961819e-06
   4.8580000e-01   1.3277782e-06
   4.8600000e-01   1.9002275e-06
   4.8620000e-01   1.9117407e-06
   4.8640000e-01   1.6584630e-06
   4.8660000e-01   2.2042153e-06
   4.8680000e-01   2.0267587e-06
   4.8700000e-01   1.4345491e-06
   4.8720000e-01   1.6521724e-06
   4.8740000e-01   1.4342433e-06
   4.8760000e-01   6.5746389e-07
   4.8780000e-01   6.7736891e-07
   4.8800000e-01  -1.8773872e-07
   4.8820000e-01  -1.0030239e-06
   4.8840000e-01  -2.3965487e-06
   4.8860000e-01  -3.8951561e-06
   4.8880000e-01  -4.4395532e-06
   4.8900000e-01  -5.4176468e-06
   4.8920000e-01  -5.9231464e-06
   4.8940000e-01  -5.6506721e-06
   4.8960000e-01  -5.0733770e-06
   4.8980000e-01  -4.5172567e-06
   4.9000000e-01  -2.9049728e-06
   4.9020000e-01  -1.6461255e-06
   4.9040000e-01   6.4998582e-07
   4.9060000e-01   1.2264322e-06
   4.9080000e-01   1.3200174e-06
   4.9100000e-01  -5.7991871e-07
   4.9120000e-01  -3.9749820e-06
   4.9140000e-01  -1.1418523e-05
   4.9160000e-01  -2.1176856e-05
   4.9180000e-01  -2.7919874e-05
   4.9200000e-01  -2.1119554e-05
   4.9220000e-01  -3.7452362e-06
   4.9240000e-01   1.6757764e-05
   4.9260000e-01   3.0203102e-05
   4.9280000e-01   3.2780810e-05
   4.9300000e-01   2.4981305e-05
   4.9320000e-01   1.1379751e-05
   4.9340000e-01  -2.9355721e-06
   4.9360000e-01  -1.2501437e-05
   4.9380000e-01  -1.6491456e-05
   4.9400000e-01  -1.4262664e-05
   4.9420000e-01  -8.6424640e-06
   4.9440000e-01  -1.2084493e-06
   4.9460000e-01   8.0167340e-06
   4.9480000e-01   1.7485251e-05
   4.9500000e-01   2.4309731e-05
   4.9520000e-01   2.7042289e-05
   4.9540000e-01   2.5291983e-05
   4.9560000e-01   1.9606677e-05
   4.9580000e-01   1.2615761e-05
   4.9600000e-01   6.0097517e-06
   4.9620000e-01   5.5686897e-07
   4.9640000e-01  -2.5722696e-06
   4.9660000e-01  -2.9514807e-06
   4.9680000e-01  -1.2325656e-06
   4.9700000e-01  -2.8007124e-08
   4.9720000e-01   2.4869615e-06
   4.9740000e-01   3.5754881e-06
   4.9760000e-01   4.7716849e-06
   4.9780000e-01   5.7787805e-06
   4.9800000e-01   5.8395708e-06
   4.9820000e-01   6.3413284e-06
   4.9840000e-01   6.2185277e-06
   4.9860000e-01   6.3969482e-06
   4.9880000e-01   6.2596463e-06
   4.9900000e-01   5.6664624e-06
   4.9920000e-01   5.2329746e-06
   4.9940000e-01   4.2158639e-06
   4.9960000e-01   1.5479163e-06
   4.9980000e-01  -1.6586388e-06
   5.0000000e-01  -5.8576938e-06
   5.0020000e-01  -8.9184237e-06
   5.0040000e-01  -1.0542012e-05
   5.0060000e-01  -1.0752322e-05
   5.0080000e-01  -8.8295654e-06
   5.0100000e-01  -5.2659973e-06
   5.0120000e-01  -1.8830936e-06
   5.0140000e-01   8.4830289e-07
   5.0160000e-01   1.7422701e-06
   5.0180000e-01   2.5082400e-06
   5.0200000e-01   2.0699423e-06
   5.0220000e-01   2.2741241e-06
   5.0240000e-01   2.6550703e-06
   5.0260000e-01   3.9743183e-06
   5.0280000e-01   6.2067560e-06
   5.0300000e-01   9.4961989e-06
   5.0320000e-01   1.0802382e-05
   5.0340000e-01   8.6454215e-06
   5.0360000e-01   3.6925086e-06
   5.0380000e-01  -3.8573137e-06
   5.0400000e-01  -9.2597552e-06
   5.0420000e-01  -1.3019015e-05
   5.0440000e-01  -1.4401824e-05
   5.0460000e-01  -1.3292833e-05
   5.0480000e-01  -1.0817834e-05
   5.0500000e-01  -7.5871377e-06
   5.0520000e-01  -4.0713446e-06
   5.0540000e-01  -1.4958103e-06
   5.0560000e-01   1.0668510e-06
   5.0580000e-01   2.8526164e-06
   5.0600000e-01   4.3400401e-06
   5.0620000e-01   5.6820301e-06
   5.0640000e-01   6.5728412e-06
   5.0660000e-01   7.0193627e-06
   5.0680000e-01   7.3355562e-06
   5.0700000e-01   6.3132916e-06
   5.0720000e-01   5.0255215e-06
   5.0740000e-01   3.7826679e-06
   5.0760000e-01   1.9776256e-06
   5.0780000e-01   6.7897873e-07
   5.0800000e-01  -8.7758871e-07
   5.0820000e-01  -2.5509929e-06
   5.0840000e-01  -3.7270654e-06
   5.0860000e-01  -4.7244247e-06
   5.0880000e-01  -6.1535054e-06
   5.0900000e-01  -5.8883882e-06
   5.0920000e-01  -5.9243765e-06
   5.0940000e-01  -5.0596825e-06
   5.0960000e-01  -3.6004804e-06
   5.0980000e-01  -1.4311417e-06
   5.1000000e-01   2.4384361e-07
   5.1020000e-01   1.4209496e-06
   5.1040000e-01   3.1673008e-06
   5.1060000e-01   2.9036871e-06
   5.1080000e-01   3.0722406e-06
   5.1100000e-01   2.7714052e-06
   5.1120000e-01   1.2445107e-06
   5.1140000e-01   1.8035957e-08
   5.1160000e-01  -1.9657287e-06
   5.1180000e-01  -3.1886158e-06
   5.1200000e-01  -4.2704843e-06
   5.1220000e-01  -5.0569999e-06
   5.1240000e-01  -4.1972143e-06
   5.1260000e-01  -4.4474943e-06
   5.1280000e-01  -4.1244659e-06
   5.1300000e-01  -3.3882145e-06
   5.1320000e-01  -3.0103205e-06
   5.1340000e-01  -2.0734748e-06
   5.1360000e-01  -1.7875537e-06
   5.1380000e-01  -8.0347625e-07
   5.1400000e-01  -2.5925377e-08
   5.1420000e-01   7.0727023e-07
   5.1440000e-01   2.5864175e-06
   5.1460000e-01   4.0949895e-06
   5.1480000e-01   5.9934901e-06
   5.1500000e-01   8.5633934e-06
   5.1520000e-01   1.0911944e-05
   5.1540000e-01   1.3183390e-05
   5.1560000e-01   1.1594785e-05
   5.1580000e-01   3.6494202e-06
   5.1600000e-01  -1.1588961e-05
   5.1620000e-01  -2.8558625e-05
   5.1640000e-01  -4.1926163e-05
   5.1660000e-01  -3.9654259e-05
   5.1680000e-01  -2.1882135e-05
   5.1700000e-01   5.6741116e-06
   5.1720000e-01   3.0146079e-05
   5.1740000e-01   4.6140414e-05
   5.1760000e-01   5.0184472e-05
   5.1780000e-01   4.2198133e-05
   5.1800000e-01   2.7088090e-05
   5.1820000e-01   9.2075626e-06
   5.1840000e-01  -6.5440082e-06
   5.1860000e-01  -1.7922163e-05
   5.1880000e-01  -2.3962065e-05
   5.1900000e-01  -2.4142772e-05
   5.1920000e-01  -2.0985709e-05
   5.1940000e-01  -1.6680141e-05
   5.1960000e-01  -1.2434745e-05
   5.1980000e-01  -8.8616587e-06
   5.2000000e-01  -6.7106110e-06
   5.2020000e-01  -5.0329416e-06
   5.2040000e-01  -4.7402292e-06
   5.2060000e-01  -4.2797587e-06
   5.2080000e-01  -4.4257981e-06
   5.2100000e-01  -4.2440974e-06
   5.2120000e-01  -3.7387836e-06
   5.2140000e-01  -2.7752029e-06
   5.2160000e-01  -1.9545677e-06
   5.2180000e-01  -1.5701294e-06
   5.2200000e-01  -1.0278803e-06
   5.2220000e-01  -7.6528066e-07
   5.2240000e-01  -4.7867645e-07
   5.2260000e-01  -4.6457205e-07
   5.2280000e-01   1.7504756e-07
   5.2300000e-01  -6.6467641e-08
   5.2320000e-01   1.8529942e-07
   5.2340000e-01   7.6384656e-07
   5.2360000e-01   1.0694095e-06
   5.2380000e-01   1.8606976e-06
   5.2400000e-01   2.5151035e-06
   5.2420000e-01   2.2921024e-06
   5.2440000e-01   1.9508744e-06
   5.2460000e-01   1.8108022e-06
   5.2480000e-01   1.5511183e-06
   5.2500000e-01   5.8896611e-07
   5.2520000e-01   7.3037729e-07
   5.2540000e-01   5.9738851e-07
   5.2560000e-01   6.6000490e-07
   5.2580000e-01   1.5086207e-06
   5.2600000e-01   2.2264425e-06
   5.2620000e-01   2.9535381e-06
   5.2640000e-01   3.5598102e-06
   5.2660000e-01   1.9152707e-06
   5.2680000e-01  -1.1882722e-06
   5.2700000e-01  -5.8752504e-06
   5.2720000e-01  -1.2416943e-05
   5.2740000e-01  -1.8671827e-05
   5.2760000e-01  -2.2526916e-05
   5.2780000e-01  -2.2818917e-05
   5.2800000e-01  -1.9773124e-05
   5.2820000e-01  -1.2679116e-05
   5.2840000e-01  -4.4960651e-06
   5.2860000e-01   3.6835586e-06
   5.2880000e-01   9.9149765e-06
   5.2900000e-01   1.3616480e-05
   5.2920000e-01   1.4068338e-05
   5.2940000e-01   1.3606543e-05
   5.2960000e-01   1.2840791e-05
   5.2980000e-01   1.0724657e-05
   5.3000000e-01   1.0452455e-05
   5.3020000e-01   9.4231453e-06
   5.3040000e-01   9.1553438e-06
   5.3060000e-01   8.7223742e-06
   5.3080000e-01   7.2338092e-06
   5.3100000e-01   5.9062904e-06
   5.3120000e-01   3.8336432e-06
   5.3140000e-01   3.4460235e-06
   5.3160000e-01   5.3167436e-06
   5.3180000e-01   7.4321047e-06
   5.3200000e-01   1.0391260e-05
   5.3220000e-01   1.2681780e-05
   5.3240000e-01   1.5206946e-05
   5.3260000e-01   1.6762983e-05
   5.3280000e-01   1.6445178e-05
   5.3300000e-01   1.3999303e-05
   5.3320000e-01   1.0513673e-05
   5.3340000e-01   5.7092553e-06
   5.3360000e-01   1.2643198e-06
   5.3380000e-01  -3.1253705e-06
   5.3400000e-01  -6.6983542e-06
   5.3420000e-01  -1.0699041e-05
   5.3440000e-01  -1.3277416e-05
   5.3460000e-01  -1.3429084e-05
   5.3480000e-01  -1.2546175e-05
   5.3500000e-01  -1.0350728e-05
   5.3520000e-01  -7.9174406e-06
   5.3540000e-01  -5.2609942e-06
   5.3560000e-01  -1.7710882e-06
   5.3580000e-01   3.2908731e-06
   5.3600000e-01   8.6883585e-06
   5.3620000e-01   1.4555176e-05
   5.3640000e-01   1.8337266e-05
   5.3660000e-01   1.8229947e-05
   5.3680000e-01   1.5087265e-05
   5.3700000e-01   9.4012236e-06
   5.3720000e-01   3.6471036e-06
   5.3740000e-01  -1.2703251e-06
   5.3760000e-01  -4.2941155e-06
   5.3780000e-01  -5.0205770e-06
   5.3800000e-01  -4.5399559e-06
   5.3820000e-01  -4.3790745e-06
   5.3840000e-01  -4.2337576e-06
   5.3860000e-01  -3.9538267e-06
   5.3880000e-01  -4.4423184e-06
   5.3900000e-01  -4.6336878e-06
   5.3920000e-01  -4.3732761e-06
   5.3940000e-01  -3.0631138e-06
   5.3960000e-01  -1.3348507e-06
   5.3980000e-01   1.8860341e-06
   5.4000000e-01   4.5826645e-06
   5.4020000e-01   6.7861138e-06
   5.4040000e-01   7.4368113e-06
   5.4060000e-01   7.7736740e-06
   5.4080000e-01   6.1492829e-06
   5.4100000e-01   4.7215849e-06
   5.4120000e-01   2.7160275e-06
   5.4140000e-01   1.2250526e-06
   5.4160000e-01   2.2141294e-07
   5.4180000e-01   5.2764360e-09
   5.4200000e-01  -1.8913909e-07
   5.4220000e-01   2.4372937e-07
   5.4240000e-01  -6.3816802e-08
   5.4260000e-01  -4.9286607e-07
   5.4280000e-01  -2.8690329e-07
   5.4300000e-01  -5.1670538e-07
   5.4320000e-01  -1.6295868e-06
   5.4340000e-01  -1.4781909e-06
   5.4360000e-01  -1.3133034e-06
   5.4380000e-01   9.4388978e-08
   5.4400000e-01   2.8621229e-06
   5.4420000e-01   5.4498811e-06
   5.4440000e-01   6.9694123e-06
   5.4460000e-01   7.7376002e-06
   5.4480000e-01   6.5492282e-06
   5.4500000e-01   3.4493096e-06
   5.4520000e-01   7.3169886e-07
   5.4540000e-01  -3.5630606e-06
   5.4560000e-01  -7.3063033e-06
   5.4580000e-01  -1.1559297e-05
   5.4600000e-01  -1.8276770e-05
   5.4620000e-01  -2.4245186e-05
   5.4640000e-01  -2.1917663e-05
   5.4660000e-01  -8.4206006e-06
   5.4680000e-01   1.1813993e-05
   5.4700000e-01   3.0796164e-05
   5.4720000e-01   4.1749154e-05
   5.4740000e-01   4.1793426e-05
   5.4760000e-01   3.4295408e-05
   5.4780000e-01   2.1808312e-05
   5.4800000e-01   9.5650181e-06
   5.4820000e-01  -7.7411678e-07
   5.4840000e-01  -7.5889197e-06
   5.4860000e-01  -9.8733605e-06
   5.4880000e-01  -9.8311085e-06
   5.4900000e-01  -8.8637796e-06
   5.4920000e-01  -7.3074898e-06
   5.4940000e-01  -5.9086435e-06
   5.4960000e-01  -4.8354083e-06
   5.4980000e-01  -5.2936191e-06
   5.5000000e-01  -5.4447555e-06
   5.5020000e-01  -5.5841075e-06
   5.5040000e-01  -5.5755508e-06
   5.5060000e-01  -6.1773961e-06
   5.5080000e-01  -6.3207263e-06
   5.5100000e-01  -6.3233271e-06
   5.5120000e-01  -6.3387381e-06
   5.5140000e-01  -5.7644578e-06
   5.5160000e-01  -5.9809569e-06
   5.5180000e-01  -6.0546329e-06
   5.5200000e-01  -6.2973680e-06
   5.5220000e-01  -5.6575756e-06
   5.5240000e-01  -5.6494295e-06
   5.5260000e-01  -4.9254891e-06
   5.5280000e-01  -4.5407905e-06
   5.5300000e-01  -4.4908327e-06
   5.5320000e-01  -4.6322977e-06
   5.5340000e-01  -4.5071143e-06
   5.5360000e-01  -4.7058962e-06
   5.5380000e-01  -4.9463691e-06
   5.5400000e-01  -5.0700699e-06
   5.5420000e-01  -4.9212111e-06
   5.5440000e-01  -5.5657287e-06
   5.5460000e-01  -4.4229550e-06
   5.5480000e-01  -3.6458736e-06
   5.5500000e-01  -3.3668379e-06
   5.5520000e-01  -2.8335483e-06
   5.5540000e-01  -2.0502060e-06
   5.5560000e-01  -1.7641036e-06
   5.5580000e-01  -1.8269971e-06
   5.5600000e-01  -1.7660355e-06
   5.5620000e-01  -2.3555330e-06
   5.5640000e-01  -2.5025291e-06
   5.5660000e-01  -3.1453362e-06
   5.5680000e-01  -3.0448511e-06
   5.5700000e-01  -3.4319388e-06
   5.5720000e-01  -3.2359248e-06
   5.5740000e-01  -2.7727688e-06
   5.5760000e-01  -2.1842132e-06
   5.5780000e-01  -1.6291783e-06
   5.5800000e-01  -1.1050566e-06
   5.5820000e-01  -6.0916528e-07
   5.5840000e-01   7.6318572e-07
   5.5860000e-01   7.3903899e-07
   5.5880000e-01   1.0107272e-06
   5.5900000e-01   1.8629819e-06
   5.5920000e-01   1.4941587e-06
   5.5940000e-01   1.5738365e-06
   5.5960000e-01   1.5020475e-06
   5.5980000e-01   1.2841399e-06
   5.6000000e-01   2.2832254e-06
   5.6020000e-01   2.5080372e-06
   5.6040000e-01   3.3526589e-06
   5.6060000e-01   4.3429589e-06
   5.6080000e-01   5.9349840e-06
   5.6100000e-01   7.5062999e-06
   5.6120000e-01   7.7219952e-06
   5.6140000e-01   5.8357293e-06
   5.6160000e-01   1.2827207e-06
   5.6180000e-01  -7.3940833e-06
   5.6200000e-01  -2.1785096e-05
   5.6220000e-01  -4.0876511e-05
   5.6240000e-01  -5.1294321e-05
   5.6260000e-01  -4.2885793e-05
   5.6280000e-01  -1.9940739e-05
   5.6300000e-01   7.6189513e-06
   5.6320000e-01   2.8522344e-05
   5.6340000e-01   3.8033066e-05
   5.6360000e-01   3.5315469e-05
   5.6380000e-01   2.5574988e-05
   5.6400000e-01   1.3775653e-05
   5.6420000e-01   4.1881085e-06
   5.6440000e-01  -7.9740348e-07
   5.6460000e-01  -2.0251284e-06
   5.6480000e-01   1.3118069e-07
   5.6500000e-01   3.8175324e-06
   5.6520000e-01   7.1632397e-06
   5.6540000e-01   9.4409005e-06
   5.6560000e-01   1.0054960e-05
   5.6580000e-01   1.0551311e-05
   5.6600000e-01   1.0624638e-05
   5.6620000e-01   1.0738074e-05
   5.6640000e-01   1.0285863e-05
   5.6660000e-01   9.8820027e-06
   5.6680000e-01   9.6735031e-06
   5.6700000e-01   9.2099051e-06
   5.6720000e-01   8.4846540e-06
   5.6740000e-01   7.2036892e-06
   5.6760000e-01   5.5338717e-06
   5.6780000e-01   4.5209911e-06
   5.6800000e-01   2.6547609e-06
   5.6820000e-01   2.2078618e-06
   5.6840000e-01   1.1902556e-06
   5.6860000e-01   2.1405547e-07
   5.6880000e-01  -1.0971296e-07
   5.6900000e-01  -1.4804318e-06
   5.6920000e-01  -2.3562070e-06
   5.6940000e-01  -3.5022194e-06
   5.6960000e-01  -3.5689856e-06
   5.6980000e-01  -4.3828394e-06
   5.7000000e-01  -5.0220863e-06
   5.7020000e-01  -5.6617578e-06
   5.7040000e-01  -5.8394895e-06
   5.7060000e-01  -5.5669496e-06
   5.7080000e-01  -5.3114900e-06
   5.7100000e-01  -2.0531921e-06
   5.7120000e-01   2.3476921e-06
   5.7140000e-01   7.9969246e-06
   5.7160000e-01   1.5494406e-05
   5.7180000e-01   2.1623962e-05
   5.7200000e-01   2.6408521e-05
   5.7220000e-01   3.1377640e-05
   5.7240000e-01   3.6081685e-05
   5.7260000e-01   3.6887939e-05
   5.7280000e-01   3.4182980e-05
   5.7300000e-01   2.9833309e-05
   5.7320000e-01   2.4017028e-05
   5.7340000e-01   1.4797692e-05
   5.7360000e-01   3.6029785e-06
   5.7380000e-01  -9.8502682e-06
   5.7400000e-01  -2.2788203e-05
   5.7420000e-01  -3.2506715e-05
   5.7440000e-01  -3.6488988e-05
   5.7460000e-01  -3.4245401e-05
   5.7480000e-01  -2.9051353e-05
   5.7500000e-01  -2.0674635e-05
   5.7520000e-01  -1.3396218e-05
   5.7540000e-01  -6.3062218e-06
   5.7560000e-01  -1.8007883e-06
   5.7580000e-01   1.3549217e-06
   5.7600000e-01   1.3909987e-06
   5.7620000e-01   1.3663357e-06
   5.7640000e-01   8.3667457e-07
   5.7660000e-01   1.2898235e-07
   5.7680000e-01  -6.2373187e-07
   5.7700000e-01  -8.0501425e-07
   5.7720000e-01  -2.2374865e-06
   5.7740000e-01  -2.9251951e-06
   5.7760000e-01  -3.5042321e-06
   5.7780000e-01  -2.8945308e-06
   5.7800000e-01  -2.1857759e-06
   5.7820000e-01  -1.5860914e-07
   5.7840000e-01   1.4908290e-06
   5.7860000e-01   3.2276594e-06
   5.7880000e-01   4.4484852e-06
   5.7900000e-01   5.1753228e-06
   5.7920000e-01   5.2515640e-06
   5.7940000e-01   4.8604835e-06
   5.7960000e-01   4.6083727e-06
   5.7980000e-01   3.8915431e-06
   5.8000000e-01   3.6334689e-06
   5.8020000e-01   2.9274793e-06
   5.8040000e-01   2.3696689e-06
   5.8060000e-01   1.6733368e-06
   5.8080000e-01   5.4690143e-07
   5.8100000e-01   3.4917139e-07
   5.8120000e-01  -1.9561371e-06
   5.8140000e-01  -2.8398378e-06
   5.8160000e-01  -4.4452857e-06
   5.8180000e-01  -5.8649493e-06
   5.8200000e-01  -6.1678975e-06
   5.8220000e-01  -6.7491986e-06
   5.8240000e-01  -5.4805939e-06
   5.8260000e-01  -3.6018387e-06
   5.8280000e-01   6.9226140e-07
   5.8300000e-01   4.3481471e-06
   5.8320000e-01   6.1505350e-06
   5.8340000e-01   6.1446446e-06
   5.8360000e-01   4.0576428e-06
   5.8380000e-01   1.6035923e-06
   5.8400000e-01  -7.7304932e-07
   5.8420000e-01  -3.3595730e-06
   5.8440000e-01  -5.0905748e-06
   5.8460000e-01  -6.9021430e-06
   5.8480000e-01  -8.4850808e-06
   5.8500000e-01  -9.8333172e-06
   5.8520000e-01  -1.0207732e-05
   5.8540000e-01  -1.0071915e-05
   5.8560000e-01  -9.2867612e-06
   5.8580000e-01  -8.0131218e-06
   5.8600000e-01  -5.8045139e-06
   5.8620000e-01  -4.0560408e-06
   5.8640000e-01  -1.8287711e-06
   5.8660000e-01  -6.3788416e-08
   5.8680000e-01  -3.9917266e-07
   5.8700000e-01  -3.8041209e-07
   5.8720000e-01  -9.3679103e-07
   5.8740000e-01  -1.5937100e-06
   5.8760000e-01  -2.8069330e-06
   5.8780000e-01  -3.8052532e-06
   5.8800000e-01  -4.3070828e-06
   5.8820000e-01  -4.3135226e-06
   5.8840000e-01  -4.2916318e-06
   5.8860000e-01  -3.9470395e-06
   5.8880000e-01  -4.4873082e-06
   5.8900000e-01  -4.3928864e-06
   5.8920000e-01  -5.7889113e-06
   5.8940000e-01  -6.2433774e-06
   5.8960000e-01  -7.1338213e-06
   5.8980000e-01  -7.7023405e-06
   5.9000000e-01  -8.0965691e-06
   5.9020000e-01  -7.5695503e-06
   5.9040000e-01  -6.7553405e-06
   5.9060000e-01  -5.8108813e-06
   5.9080000e-01  -4.4343303e-06
   5.9100000e-01  -3.8455361e-06
   5.9120000e-01  -2.3782252e-06
   5.9140000e-01  -1.2500064e-06
   5.9160000e-01  -7.6474641e-07
   5.9180000e-01   8.9034239e-07
   5.9200000e-01   1.8982437e-06
   5.9220000e-01   3.3188890e-06
   5.9240000e-01   4.0725729e-06
   5.9260000e-01   4.4864960e-06
   5.9280000e-01   4.7137264e-06
   5.9300000e-01   4.3001656e-06
   5.9320000e-01   4.4550922e-06
   5.9340000e-01   3.6804877e-06
   5.9360000e-01   3.1711582e-06
   5.9380000e-01   2.0392661e-06
   5.9400000e-01   1.6428629e-06
   5.9420000e-01   1.8194200e-06
   5.9440000e-01   1.3489026e-06
   5.9460000e-01   2.2046939e-06
   5.9480000e-01   2.8563933e-06
   5.9500000e-01   3.1587788e-06
   5.9520000e-01   3.8614254e-06
   5.9540000e-01   4.6700383e-06
   5.9560000e-01   5.4146821e-06
   5.9580000e-01   5.0564305e-06
   5.9600000e-01   5.1122574e-06
   5.9620000e-01   5.7442821e-06
   5.9640000e-01   4.6637897e-06
   5.9660000e-01   4.6180976e-06
   5.9680000e-01   4.5495326e-06
   5.9700000e-01   4.5987413e-06
   5.9720000e-01   4.7652453e-06
   5.9740000e-01   5.1973752e-06
   5.9760000e-01   5.4462809e-06
   5.9780000e-01   6.2803894e-06
   5.9800000e-01   6.4624520e-06
   5.9820000e-01   6.6207850e-06
   5.9840000e-01   7.3726738e-06
   5.9860000e-01   7.3323713e-06
   5.9880000e-01   7.7355580e-06
   5.9900000e-01   7.3578789e-06
   5.9920000e-01   7.1375766e-06
   5.9940000e-01   6.9159425e-06
   5.9960000e-01   7.1416830e-06
   5.9980000e-01   7.2148655e-06
   6.0000000e-01   6.6948610e-06
   6.0020000e-01   4.8217354e-06
   6.0040000e-01   1.3246547e-06
   6.0060000e-01  -3.4679510e-06
   6.0080000e-01  -1.0115918e-05
   6.0100000e-01  -1.7246793e-05
   6.0120000e-01  -2.2720037e-05
   6.0140000e-01  -2.4602003e-05
   6.0160000e-01  -2.1895539e-05
   6.0180000e-01  -1.6049491e-05
   6.0200000e-01  -8.3282366e-06
   6.0220000e-01  -2.6079072e-07
   6.0240000e-01   6.3044829e-06
   6.0260000e-01   9.4631794e-06
   6.0280000e-01   1.0308402e-05
   6.0300000e-01   7.8424564e-06
   6.0320000e-01   4.9803694e-06
   6.0340000e-01   2.2065175e-06
   6.0360000e-01   3.2969186e-06
   6.0380000e-01   8.7690707e-06
   6.0400000e-01   1.6455321e-05
   6.0420000e-01   2.3889737e-05
   6.0440000e-01   2.5924786e-05
   6.0460000e-01   2.1617523e-05
   6.0480000e-01   1.3332081e-05
   6.0500000e-01   3.4297941e-06
   6.0520000e-01  -4.1451225e-06
   6.0540000e-01  -7.1643585e-06
   6.0560000e-01  -6.7599304e-06
   6.0580000e-01  -3.2907897e-06
   6.0600000e-01   1.3541686e-06
   6.0620000e-01   4.6059976e-06
   6.0640000e-01   5.8542758e-06
   6.0660000e-01   5.9167445e-06
   6.0680000e-01   4.8036544e-06
   6.0700000e-01   2.3762289e-06
   6.0720000e-01   9.3611552e-07
   6.0740000e-01   3.0572625e-07
   6.0760000e-01  -5.8161068e-07
   6.0780000e-01  -5.2394513e-07
   6.0800000e-01  -5.9064915e-07
   6.0820000e-01  -1.3862464e-06
   6.0840000e-01  -1.9981348e-06
   6.0860000e-01  -3.6411459e-06
   6.0880000e-01  -5.5462833e-06
   6.0900000e-01  -7.7017127e-06
   6.0920000e-01  -8.4407868e-06
   6.0940000e-01  -8.8620751e-06
   6.0960000e-01  -9.1230001e-06
   6.0980000e-01  -8.6249653e-06
   6.1000000e-01  -7.8305846e-06
   6.1020000e-01  -6.4409558e-06
   6.1040000e-01  -4.0434340e-06
   6.1060000e-01  -2.4427751e-06
   6.1080000e-01  -2.8948413e-07
   6.1100000e-01   2.1266566e-06
   6.1120000e-01   3.7084771e-06
   6.1140000e-01   3.8938410e-06
   6.1160000e-01   3.1416777e-06
   6.1180000e-01   7.1348229e-07
   6.1200000e-01  -2.1537177e-06
   6.1220000e-01  -3.9376213e-06
   6.1240000e-01  -4.2034585e-06
   6.1260000e-01  -2.0780934e-06
   6.1280000e-01   1.3338702e-06
   6.1300000e-01   5.4135496e-06
   6.1320000e-01   9.0677567e-06
   6.1340000e-01   1.2025899e-05
   6.1360000e-01   1.4746089e-05
   6.1380000e-01   1.5716200e-05
   6.1400000e-01   1.5116277e-05
   6.1420000e-01   8.4451173e-06
   6.1440000e-01  -5.4084728e-06
   6.1460000e-01  -2.3433238e-05
   6.1480000e-01  -4.1621590e-05
   6.1500000e-01  -4.9258558e-05
   6.1520000e-01  -4.0309517e-05
   6.1540000e-01  -1.6438662e-05
   6.1560000e-01   1.2107523e-05
   6.1580000e-01   3.6167911e-05
   6.1600000e-01   5.0987696e-05
   6.1620000e-01   5.6120069e-05
   6.1640000e-01   5.2673173e-05
   6.1660000e-01   4.2449350e-05
   6.1680000e-01   2.8447694e-05
   6.1700000e-01   1.2552925e-05
   6.1720000e-01  -1.4121864e-06
   6.1740000e-01  -1.3628383e-05
   6.1760000e-01  -2.1558315e-05
   6.1780000e-01  -2.5584537e-05
   6.1800000e-01  -2.7123901e-05
   6.1820000e-01  -2.5932925e-05
   6.1840000e-01  -2.3269033e-05
   6.1860000e-01  -2.0803311e-05
   6.1880000e-01  -2.0672604e-05
   6.1900000e-01  -2.3419688e-05
   6.1920000e-01  -2.7793712e-05
   6.1940000e-01  -2.4399117e-05
   6.1960000e-01  -1.0776217e-05
   6.1980000e-01   9.8521277e-06
   6.2000000e-01   2.8751092e-05
   6.2020000e-01   3.9591803e-05
   6.2040000e-01   3.9964492e-05
   6.2060000e-01   3.3528614e-05
   6.2080000e-01   2.2084621e-05
   6.2100000e-01   1.0998285e-05
   6.2120000e-01   1.9515762e-06
   6.2140000e-01  -3.8897580e-06
   6.2160000e-01  -6.4318314e-06
   6.2180000e-01  -6.6235142e-06
   6.2200000e-01  -4.9807928e-06
   6.2220000e-01  -2.8827853e-06
   6.2240000e-01  -1.5454149e-06
   6.2260000e-01  -1.4098033e-06
   6.2280000e-01  -1.2541167e-06
   6.2300000e-01  -1.8110088e-06
   6.2320000e-01  -2.3334098e-06
   6.2340000e-01  -2.3453485e-06
   6.2360000e-01  -2.3309404e-06
   6.2380000e-01  -2.7361382e-06
   6.2400000e-01  -2.9386293e-06
   6.2420000e-01  -2.0398520e-06
   6.2440000e-01  -2.7947890e-06
   6.2460000e-01  -1.8241413e-06
   6.2480000e-01  -2.0528091e-06
   6.2500000e-01  -1.7749263e-06
   6.2520000e-01  -1.4756729e-06
   6.2540000e-01  -1.2947718e-06
   6.2560000e-01  -9.3349090e-07
   6.2580000e-01  -5.4452234e-07
   6.2600000e-01  -2.0917642e-06
   6.2620000e-01  -5.2446996e-06
   6.2640000e-01  -1.0422315e-05
   6.2660000e-01  -1.9116942e-05
   6.2680000e-01  -2.9742356e-05
   6.2700000e-01  -3.3813067e-05
   6.2720000e-01  -2.2508755e-05
   6.2740000e-01  -2.7756592e-06
   6.2760000e-01   1.5868056e-05
   6.2780000e-01   2.5570654e-05
   6.2800000e-01   2.3774321e-05
   6.2820000e-01   1.3556830e-05
   6.2840000e-01  -7.1103794e-07
   6.2860000e-01  -1.3359084e-05
   6.2880000e-01  -2.0473688e-05
   6.2900000e-01  -2.1719897e-05
   6.2920000e-01  -1.7799790e-05
   6.2940000e-01  -1.0622035e-05
   6.2960000e-01  -3.4288930e-06
   6.2980000e-01   3.9354703e-06
   6.3000000e-01   8.1358325e-06
   6.3020000e-01   1.0277338e-05
   6.3040000e-01   1.0246545e-05
   6.3060000e-01   8.8440042e-06
   6.3080000e-01   6.6975156e-06
   6.3100000e-01   3.2145016e-06
   6.3120000e-01  -8.6021621e-08
   6.3140000e-01  -2.4257232e-06
   6.3160000e-01  -3.3969854e-06
   6.3180000e-01  -3.9077556e-06
   6.3200000e-01  -1.8665140e-06
   6.3220000e-01   2.6801459e-06
   6.3240000e-01   9.5381141e-06
   6.3260000e-01   1.5652803e-05
   6.3280000e-01   2.1017529e-05
   6.3300000e-01   2.3237571e-05
   6.3320000e-01   2.2369462e-05
   6.3340000e-01   1.9222156e-05
   6.3360000e-01   1.4600155e-05
   6.3380000e-01   9.4223901e-06
   6.3400000e-01   5.5328640e-06
   6.3420000e-01   1.5313846e-06
   6.3440000e-01  -1.0535748e-06
   6.3460000e-01  -2.4156070e-06
   6.3480000e-01  -3.3098824e-06
   6.3500000e-01  -3.6158943e-06
   6.3520000e-01  -3.4828336e-06
   6.3540000e-01  -2.9084958e-06
   6.3560000e-01  -3.2881220e-06
   6.3580000e-01  -3.3755274e-06
   6.3600000e-01  -4.3946555e-06
   6.3620000e-01  -5.8627841e-06
   6.3640000e-01  -6.8696353e-06
   6.3660000e-01  -8.0375087e-06
   6.3680000e-01  -7.9953862e-06
   6.3700000e-01  -7.5175401e-06
   6.3720000e-01  -5.4019668e-06
   6.3740000e-01  -3.6493627e-06
   6.3760000e-01  -1.4892285e-06
   6.3780000e-01   9.2364367e-07
   6.3800000e-01   2.8229139e-06
   6.3820000e-01   4.0705313e-06
   6.3840000e-01   5.1257403e-06
   6.3860000e-01   5.5576605e-06
   6.3880000e-01   5.6666684e-06
   6.3900000e-01   5.9163687e-06
   6.3920000e-01   5.8602501e-06
   6.3940000e-01   5.3471618e-06
   6.3960000e-01   5.5964017e-06
   6.3980000e-01   5.2485102e-06
   6.4000000e-01   5.6540953e-06
   6.4020000e-01   5.1564848e-06
   6.4040000e-01   5.2801604e-06
   6.4060000e-01   4.9554967e-06
   6.4080000e-01   4.8067996e-06
   6.4100000e-01   4.5155806e-06
   6.4120000e-01   4.2446726e-06
   6.4140000e-01   4.1539460e-06
   6.4160000e-01   4.6877951e-06
   6.4180000e-01   4.6175608e-06
   6.4200000e-01   4.8771536e-06
   6.4220000e-01   5.1548491e-06
   6.4240000e-01   5.1542822e-06
   6.4260000e-01   4.1084985e-06
   6.4280000e-01   3.4246885e-06
   6.4300000e-01   2.0170070e-06
   6.4320000e-01   4.7675766e-08
   6.4340000e-01  -2.2944494e-06
   6.4360000e-01  -5.9441162e-06
   6.4380000e-01  -9.6393206e-06
   6.4400000e-01  -1.3548201e-05
   6.4420000e-01  -1.5695414e-05
   6.4440000e-01  -1.5360023e-05
   6.4460000e-01  -1.3499147e-05
   6.4480000e-01  -9.9726299e-06
   6.4500000e-01  -4.6823503e-06
   6.4520000e-01   5.4547072e-07
   6.4540000e-01   4.7894366e-06
   6.4560000e-01   7.7691359e-06
   6.4580000e-01   8.9020391e-06
   6.4600000e-01   9.4198847e-06
   6.4620000e-01   8.7485188e-06
   6.4640000e-01   7.6520094e-06
   6.4660000e-01   5.6814721e-06
   6.4680000e-01   5.1313582e-06
   6.4700000e-01   4.6079154e-06
   6.4720000e-01   4.0998347e-06
   6.4740000e-01   3.0210422e-06
   6.4760000e-01   1.3705913e-06
   6.4780000e-01  -3.9667006e-07
   6.4800000e-01  -1.3583641e-06
   6.4820000e-01  -3.0567176e-06
   6.4840000e-01  -3.4981203e-06
   6.4860000e-01  -4.2330261e-06
   6.4880000e-01  -3.9002635e-06
   6.4900000e-01  -3.5613673e-06
   6.4920000e-01  -3.0795977e-06
   6.4940000e-01  -3.8172415e-06
   6.4960000e-01  -2.5829233e-06
   6.4980000e-01   8.9384600e-07
   6.5000000e-01   6.5816086e-06
   6.5020000e-01   1.3052293e-05
   6.5040000e-01   1.6683396e-05
   6.5060000e-01   1.6910203e-05
   6.5080000e-01   1.3951268e-05
   6.5100000e-01   8.7645787e-06
   6.5120000e-01   3.0541038e-06
   6.5140000e-01  -1.0606750e-06
   6.5160000e-01  -4.1940181e-06
   6.5180000e-01  -5.6411968e-06
   6.5200000e-01  -5.5525371e-06
   6.5220000e-01  -4.7298451e-06
   6.5240000e-01  -3.4947905e-06
   6.5260000e-01  -2.8966507e-06
   6.5280000e-01  -2.7865162e-06
   6.5300000e-01  -3.6126932e-06
   6.5320000e-01  -4.4477027e-06
   6.5340000e-01  -4.9850518e-06
   6.5360000e-01  -5.3894647e-06
   6.5380000e-01  -5.6640992e-06
   6.5400000e-01  -5.9606500e-06
   6.5420000e-01  -6.5767130e-06
   6.5440000e-01  -6.7638335e-06
   6.5460000e-01  -6.8175191e-06
   6.5480000e-01  -6.8990926e-06
   6.5500000e-01  -6.7109833e-06
   6.5520000e-01  -6.5554593e-06
   6.5540000e-01  -5.9760372e-06
   6.5560000e-01  -6.1893025e-06
   6.5580000e-01  -7.0323021e-06
   6.5600000e-01  -8.0475459e-06
   6.5620000e-01  -8.9144446e-06
   6.5640000e-01  -9.6451177e-06
   6.5660000e-01  -8.5763763e-06
   6.5680000e-01  -5.8881574e-06
   6.5700000e-01  -8.5503121e-07
   6.5720000e-01   3.4596872e-06
   6.5740000e-01   7.3676853e-06
   6.5760000e-01   8.4696765e-06
   6.5780000e-01   7.5708715e-06
   6.5800000e-01   5.4523953e-06
   6.5820000e-01   3.3671665e-06
   6.5840000e-01   8.4105623e-07
   6.5860000e-01  -1.3429376e-06
   6.5880000e-01  -2.5843000e-06
   6.5900000e-01  -3.3636760e-06
   6.5920000e-01  -2.7656407e-06
   6.5940000e-01  -1.8732619e-06
   6.5960000e-01  -8.5833846e-07
   6.5980000e-01   7.5468685e-07
   6.6000000e-01   2.4914471e-06
   6.6020000e-01   3.4400594e-06
   6.6040000e-01   4.0825518e-06
   6.6060000e-01   3.0687299e-06
   6.6080000e-01  -1.9430107e-07
   6.6100000e-01  -6.8640037e-06
   6.6120000e-01  -1.3845551e-05
   6.6140000e-01  -2.1746872e-05
   6.6160000e-01  -2.7072278e-05
   6.6180000e-01  -2.7756286e-05
   6.6200000e-01  -2.3564234e-05
   6.6220000e-01  -1.5643259e-05
   6.6240000e-01  -6.0415971e-06
   6.6260000e-01   2.8130366e-06
   6.6280000e-01   1.0161967e-05
   6.6300000e-01   1.4229647e-05
   6.6320000e-01   1.5214933e-05
   6.6340000e-01   1.4403510e-05
   6.6360000e-01   1.3930420e-05
   6.6380000e-01   1.2889581e-05
   6.6400000e-01   1.1748657e-05
   6.6420000e-01   1.1858871e-05
   6.6440000e-01   1.2317280e-05
   6.6460000e-01   1.2335932e-05
   6.6480000e-01   1.2696808e-05
   6.6500000e-01   1.1125096e-05
   6.6520000e-01   1.0064287e-05
   6.6540000e-01   8.6138556e-06
   6.6560000e-01   6.9197737e-06
   6.6580000e-01   6.6614505e-06
   6.6600000e-01   5.8310084e-06
   6.6620000e-01   5.8159217e-06
   6.6640000e-01   4.9261874e-06
   6.6660000e-01   3.6325130e-06
   6.6680000e-01   2.4069653e-06
   6.6700000e-01   1.0786909e-06
   6.6720000e-01   1.1397246e-07
   6.6740000e-01  -5.0512322e-07
   6.6760000e-01  -9.3515098e-07
   6.6780000e-01  -1.3201353e-06
   6.6800000e-01  -2.1386785e-06
   6.6820000e-01  -2.1562773e-06
   6.6840000e-01  -2.1526130e-06
   6.6860000e-01  -1.6745341e-06
   6.6880000e-01  -1.3374968e-06
   6.6900000e-01  -6.9547942e-07
   6.6920000e-01  -3.6099280e-07
   6.6940000e-01   8.8799863e-07
   6.6960000e-01   7.6307607e-07
   6.6980000e-01   7.9262397e-07
   6.7000000e-01   2.1813342e-07
   6.7020000e-01  -5.0621011e-07
   6.7040000e-01  -9.0456724e-07
   6.7060000e-01  -1.7683043e-06
   6.7080000e-01  -1.7140925e-06
   6.7100000e-01  -1.5239653e-06
   6.7120000e-01  -2.2534889e-06
   6.7140000e-01  -1.6290697e-06
   6.7160000e-01  -1.4909211e-06
   6.7180000e-01  -1.5255181e-06
   6.7200000e-01  -1.1274528e-06
   6.7220000e-01  -6.1378474e-07
   6.7240000e-01   1.6010240e-07
   6.7260000e-01   7.5164292e-07
   6.7280000e-01   1.8958266e-06
   6.7300000e-01   1.7774773e-06
   6.7320000e-01   2.5386672e-06
   6.7340000e-01   2.9435348e-06
   6.7360000e-01   2.0954466e-06
   6.7380000e-01   2.1367737e-06
   6.7400000e-01   1.9904931e-06
   6.7420000e-01   1.7980857e-06
   6.7440000e-01   1.4211473e-06
   6.7460000e-01   1.6258041e-06
   6.7480000e-01   1.3212334e-06
   6.7500000e-01   1.4381970e-06
   6.7520000e-01   1.0674167e-06
   6.7540000e-01   6.5390927e-07
   6.7560000e-01   2.1865911e-07
   6.7580000e-01  -4.0591500e-07
   6.7600000e-01  -1.6618342e-06
   6.7620000e-01  -2.9325936e-06
   6.7640000e-01  -4.5144897e-06
   6.7660000e-01  -5.8064964e-06
   6.7680000e-01  -7.8634944e-06
   6.7700000e-01  -8.8572516e-06
   6.7720000e-01  -8.9642608e-06
   6.7740000e-01  -6.0781586e-06
   6.7760000e-01   1.8802616e-06
   6.7780000e-01   1.1016919e-05
   6.7800000e-01   1.9519414e-05
   6.7820000e-01   2.4517892e-05
   6.7840000e-01   2.4115636e-05
   6.7860000e-01   1.9016820e-05
   6.7880000e-01   1.2490005e-05
   6.7900000e-01   6.0605757e-06
   6.7920000e-01   9.5887914e-07
   6.7940000e-01  -5.8601758e-07
   6.7960000e-01  -4.3852872e-07
   6.7980000e-01   3.2316292e-07
   6.8000000e-01   1.2148511e-06
   6.8020000e-01   1.0473143e-06
   6.8040000e-01  -4.7540762e-07
   6.8060000e-01  -1.9492694e-06
   6.8080000e-01  -3.0854973e-06
   6.8100000e-01  -3.8880106e-06
   6.8120000e-01  -3.7462789e-06
   6.8140000e-01  -3.5870434e-06
   6.8160000e-01  -2.8042507e-06
   6.8180000e-01  -1.3973183e-06
   6.8200000e-01  -4.5595339e-07
   6.8220000e-01   1.2488752e-06
   6.8240000e-01   1.1481522e-06
   6.8260000e-01   1.2280113e-06
   6.8280000e-01   1.0308143e-06
   6.8300000e-01   1.1773359e-06
   6.8320000e-01   1.0482056e-06
   6.8340000e-01   1.2639069e-06
   6.8360000e-01   1.8093793e-06
   6.8380000e-01   2.2336070e-06
   6.8400000e-01   3.1440635e-06
   6.8420000e-01   2.5603800e-06
   6.8440000e-01   2.1845327e-06
   6.8460000e-01   1.3887155e-06
   6.8480000e-01   3.5887103e-07
   6.8500000e-01  -2.1399105e-06
   6.8520000e-01  -3.9411393e-06
   6.8540000e-01  -6.4355599e-06
   6.8560000e-01  -8.0855318e-06
   6.8580000e-01  -8.1639348e-06
   6.8600000e-01  -7.1461013e-06
   6.8620000e-01  -6.4109068e-06
   6.8640000e-01  -4.6070494e-06
   6.8660000e-01  -2.8057626e-06
   6.8680000e-01  -1.3060324e-06
   6.8700000e-01   1.9314345e-07
   6.8720000e-01   1.3828401e-06
   6.8740000e-01   2.5741117e-06
   6.8760000e-01   2.4073704e-06
   6.8780000e-01   1.8167808e-06
   6.8800000e-01   1.7000436e-06
   6.8820000e-01   9.9622350e-07
   6.8840000e-01   1.5971163e-07
   6.8860000e-01  -7.8944580e-07
   6.8880000e-01  -6.6210976e-07
   6.8900000e-01  -2.3440537e-06
   6.8920000e-01  -3.2385513e-06
   6.8940000e-01  -4.4126463e-06
   6.8960000e-01  -5.7152821e-06
   6.8980000e-01  -7.6126722e-06
   6.9000000e-01  -9.3239400e-06
   6.9020000e-01  -9.8046141e-06
   6.9040000e-01  -8.0188445e-06
   6.9060000e-01  -5.3773399e-06
   6.9080000e-01  -8.2739785e-07
   6.9100000e-01   3.9198862e-06
   6.9120000e-01   9.1763189e-06
   6.9140000e-01   1.4455702e-05
   6.9160000e-01   1.9320549e-05
   6.9180000e-01   2.2261213e-05
   6.9200000e-01   2.1646474e-05
   6.9220000e-01   1.7687966e-05
   6.9240000e-01   1.1971210e-05
   6.9260000e-01   5.2604965e-06
   6.9280000e-01  -1.0495047e-06
   6.9300000e-01  -5.7675766e-06
   6.9320000e-01  -8.9132501e-06
   6.9340000e-01  -1.0367116e-05
   6.9360000e-01  -1.0467852e-05
   6.9380000e-01  -9.0822367e-06
   6.9400000e-01  -7.7542745e-06
   6.9420000e-01  -6.3352818e-06
   6.9440000e-01  -4.8276485e-06
   6.9460000e-01  -3.5209153e-06
   6.9480000e-01  -2.8875766e-06
   6.9500000e-01  -2.3012903e-06
   6.9520000e-01  -1.4637861e-06
   6.9540000e-01  -6.6666102e-07
   6.9560000e-01  -8.3048719e-07
   6.9580000e-01  -7.2841059e-07
   6.9600000e-01  -1.1077256e-06
   6.9620000e-01  -1.5129961e-06
   6.9640000e-01  -2.3986922e-06
   6.9660000e-01  -2.0901012e-06
   6.9680000e-01  -2.8769169e-06
   6.9700000e-01  -2.4687387e-06
   6.9720000e-01  -2.8478198e-06
   6.9740000e-01  -2.0362665e-06
   6.9760000e-01  -1.4114330e-06
   6.9780000e-01  -8.1959986e-07
   6.9800000e-01   1.8770402e-07
   6.9820000e-01   4.1575103e-07
   6.9840000e-01  -1.0512223e-06
   6.9860000e-01  -4.6171730e-06
   6.9880000e-01  -1.0094251e-05
   6.9900000e-01  -1.8061384e-05
   6.9920000e-01  -2.1366640e-05
   6.9940000e-01  -1.5383637e-05
   6.9960000e-01   6.1630128e-07
   6.9980000e-01   2.1164985e-05
   7.0000000e-01   3.7264724e-05
   7.0020000e-01   4.4469196e-05
   7.0040000e-01   4.1870705e-05
   7.0060000e-01   3.2225177e-05
   7.0080000e-01   1.9438559e-05
   7.0100000e-01   7.3566994e-06
   7.0120000e-01  -1.4627072e-06
   7.0140000e-01  -6.6192243e-06
   7.0160000e-01  -8.9392150e-06
   7.0180000e-01  -8.6103666e-06
   7.0200000e-01  -7.6508587e-06
   7.0220000e-01  -6.6754379e-06
   7.0240000e-01  -5.8321012e-06
   7.0260000e-01  -5.8808079e-06
   7.0280000e-01  -5.8832201e-06
   7.0300000e-01  -5.7106731e-06
   7.0320000e-01  -5.0386868e-06
   7.0340000e-01  -4.2027988e-06
   7.0360000e-01  -3.4930537e-06
   7.0380000e-01  -2.5997659e-06
   7.0400000e-01  -1.8432477e-06
   7.0420000e-01  -1.5084970e-06
   7.0440000e-01  -1.1520386e-06
   7.0460000e-01  -9.1323841e-07
   7.0480000e-01  -6.3177704e-07
   7.0500000e-01  -3.2870785e-07
   7.0520000e-01  -4.5102875e-07
   7.0540000e-01   7.8497089e-08
   7.0560000e-01  -2.7889726e-07
   7.0580000e-01   4.6388667e-07
   7.0600000e-01   7.6980880e-07
   7.0620000e-01   2.3105354e-06
   7.0640000e-01   2.0399494e-06
   7.0660000e-01   2.4071918e-06
   7.0680000e-01   2.3390055e-06
   7.0700000e-01   1.8415668e-06
   7.0720000e-01   1.6840061e-06
   7.0740000e-01   9.4668028e-07
   7.0760000e-01   4.0114948e-07
   7.0780000e-01  -7.3108976e-07
   7.0800000e-01  -2.5805538e-06
   7.0820000e-01  -6.3559670e-06
   7.0840000e-01  -1.0350753e-05
   7.0860000e-01  -1.4722487e-05
   7.0880000e-01  -1.7643985e-05
   7.0900000e-01  -1.8252363e-05
   7.0920000e-01  -1.5977666e-05
   7.0940000e-01  -1.2232347e-05
   7.0960000e-01  -7.7990209e-06
   7.0980000e-01  -2.8613488e-06
   7.1000000e-01   1.0724950e-06
   7.1020000e-01   3.8495423e-06
   7.1040000e-01   4.7548791e-06
   7.1060000e-01   5.3165335e-06
   7.1080000e-01   5.5488912e-06
   7.1100000e-01   5.2977028e-06
   7.1120000e-01   5.3333093e-06
   7.1140000e-01   4.8762250e-06
   7.1160000e-01   4.1123553e-06
   7.1180000e-01   4.2254393e-06
   7.1200000e-01   3.8608333e-06
   7.1220000e-01   3.9279792e-06
   7.1240000e-01   3.5065276e-06
   7.1260000e-01   2.7530635e-06
   7.1280000e-01   2.5945809e-06
   7.1300000e-01   2.7028254e-06
   7.1320000e-01   1.8634508e-06
   7.1340000e-01   1.7679586e-06
   7.1360000e-01   1.1838538e-06
   7.1380000e-01   1.0315417e-06
   7.1400000e-01   5.4020294e-07
   7.1420000e-01   2.3218019e-08
   7.1440000e-01   2.4444793e-07
   7.1460000e-01   7.2533106e-07
   7.1480000e-01   1.1644312e-06
   7.1500000e-01   9.5855615e-07
   7.1520000e-01   1.4778027e-06
   7.1540000e-01   1.2037301e-06
   7.1560000e-01   9.0472768e-07
   7.1580000e-01   7.3107862e-07
   7.1600000e-01   6.9174115e-07
   7.1620000e-01  -2.8473601e-07
   7.1640000e-01  -5.1519959e-07
   7.1660000e-01   1.4721499e-07
   7.1680000e-01   1.3254418e-08
   7.1700000e-01   3.2773871e-07
   7.1720000e-01   1.3620319e-06
   7.1740000e-01   1.7672406e-06
   7.1760000e-01   2.2998768e-06
   7.1780000e-01   3.2571308e-06
   7.1800000e-01   3.7416533e-06
   7.1820000e-01   4.6660484e-06
   7.1840000e-01   3.2893288e-06
   7.1860000e-01   7.3495778e-07
   7.1880000e-01  -3.8957366e-06
   7.1900000e-01  -1.0108070e-05
   7.1920000e-01  -2.0895429e-05
   7.1940000e-01  -2.8613353e-05
   7.1960000e-01  -2.4841522e-05
   7.1980000e-01  -1.0556256e-05
   7.2000000e-01   7.4263362e-06
   7.2020000e-01   2.1311750e-05
   7.2040000e-01   2.5278180e-05
   7.2060000e-01   1.9356133e-05
   7.2080000e-01   7.9662361e-06
   7.2100000e-01  -3.8064561e-06
   7.2120000e-01  -1.2474349e-05
   7.2140000e-01  -1.5226905e-05
   7.2160000e-01  -1.3208957e-05
   7.2180000e-01  -7.1189954e-06
   7.2200000e-01   3.9456916e-07
   7.2220000e-01   6.7405023e-06
   7.2240000e-01   1.1802139e-05
   7.2260000e-01   1.3918979e-05
   7.2280000e-01   1.4066775e-05
   7.2300000e-01   1.3184140e-05
   7.2320000e-01   1.1746898e-05
   7.2340000e-01   1.0380815e-05
   7.2360000e-01   9.6706068e-06
   7.2380000e-01   9.4668793e-06
   7.2400000e-01   9.3055348e-06
   7.2420000e-01   9.1864541e-06
   7.2440000e-01   9.4066991e-06
   7.2460000e-01   8.4639410e-06
   7.2480000e-01   7.8755309e-06
   7.2500000e-01   6.4259107e-06
   7.2520000e-01   5.3491246e-06
   7.2540000e-01   4.9353563e-06
   7.2560000e-01   4.2701555e-06
   7.2580000e-01   4.7049773e-06
   7.2600000e-01   4.5640158e-06
   7.2620000e-01   5.0654171e-06
   7.2640000e-01   5.2944898e-06
   7.2660000e-01   5.0959885e-06
   7.2680000e-01   4.9318015e-06
   7.2700000e-01   4.3436494e-06
   7.2720000e-01   4.2490093e-06
   7.2740000e-01   4.1812003e-06
   7.2760000e-01   3.0770980e-06
   7.2780000e-01   2.4692526e-06
   7.2800000e-01   2.8024122e-06
   7.2820000e-01   2.6797448e-06
   7.2840000e-01   2.8897952e-06
   7.2860000e-01   3.5529403e-06
   7.2880000e-01   3.7566200e-06
   7.2900000e-01   2.4458440e-06
   7.2920000e-01  -3.4532127e-07
   7.2940000e-01  -5.0494071e-06
   7.2960000e-01  -9.6731486e-06
   7.2980000e-01  -1.3170739e-05
   7.3000000e-01  -1.2067011e-05
   7.3020000e-01  -7.6761409e-06
   7.3040000e-01  -1.4176414e-06
   7.3060000e-01   5.7704720e-06
   7.3080000e-01   1.1906811e-05
   7.3100000e-01   1.5937655e-05
   7.3120000e-01   1.7750156e-05
   7.3140000e-01   1.6787753e-05
   7.3160000e-01   1.4149184e-05
   7.3180000e-01   1.1082211e-05
   7.3200000e-01   7.7221625e-06
   7.3220000e-01   4.5586761e-06
   7.3240000e-01   1.8545657e-06
   7.3260000e-01  -1.1232314e-06
   7.3280000e-01  -4.6984049e-06
   7.3300000e-01  -8.8520117e-06
   7.3320000e-01  -1.3119551e-05
   7.3340000e-01  -1.6747542e-05
   7.3360000e-01  -1.9144633e-05
   7.3380000e-01  -1.8669451e-05
   7.3400000e-01  -1.6583909e-05
   7.3420000e-01  -1.2769429e-05
   7.3440000e-01  -7.7137384e-06
   7.3460000e-01  -2.6387891e-06
   7.3480000e-01   1.8404299e-06
   7.3500000e-01   4.6743311e-06
   7.3520000e-01   6.4974886e-06
   7.3540000e-01   7.9534200e-06
   7.3560000e-01   7.6625217e-06
   7.3580000e-01   7.7884122e-06
   7.3600000e-01   8.4742787e-06
   7.3620000e-01   9.5636245e-06
   7.3640000e-01   1.1200289e-05
   7.3660000e-01   1.3823155e-05
   7.3680000e-01   1.3809828e-05
   7.3700000e-01   5.7389057e-06
   7.3720000e-01  -9.1637118e-06
   7.3740000e-01  -2.8069042e-05
   7.3760000e-01  -4.2420878e-05
   7.3780000e-01  -4.4747240e-05
   7.3800000e-01  -3.0573339e-05
   7.3820000e-01  -5.1767058e-06
   7.3840000e-01   2.1403413e-05
   7.3860000e-01   4.1606870e-05
   7.3880000e-01   5.0546408e-05
   7.3900000e-01   4.7367136e-05
   7.3920000e-01   3.5471639e-05
   7.3940000e-01   1.8508998e-05
   7.3960000e-01   1.5493835e-06
   7.3980000e-01  -1.1468724e-05
   7.4000000e-01  -2.0156603e-05
   7.4020000e-01  -2.4291818e-05
   7.4040000e-01  -2.4548424e-05
   7.4060000e-01  -2.2203287e-05
   7.4080000e-01  -2.0948893e-05
   7.4100000e-01  -1.8326670e-05
   7.4120000e-01  -1.5727531e-05
   7.4140000e-01  -1.1940690e-05
   7.4160000e-01  -8.7996718e-06
   7.4180000e-01  -6.1429272e-06
   7.4200000e-01  -5.4668896e-06
   7.4220000e-01  -5.3770789e-06
   7.4240000e-01  -5.2669797e-06
   7.4260000e-01  -4.8085428e-06
   7.4280000e-01  -4.6311397e-06
   7.4300000e-01  -4.2727615e-06
   7.4320000e-01  -4.0428837e-06
   7.4340000e-01  -3.7698753e-06
   7.4360000e-01  -3.0077517e-06
   7.4380000e-01  -2.8349946e-06
   7.4400000e-01  -2.7748325e-06
   7.4420000e-01  -2.9735929e-06
   7.4440000e-01  -1.9199561e-06
   7.4460000e-01  -1.9057594e-06
   7.4480000e-01  -1.2475274e-06
   7.4500000e-01  -1.3147237e-06
   7.4520000e-01  -1.0442122e-06
   7.4540000e-01  -8.8845978e-07
   7.4560000e-01  -1.1532998e-06
   7.4580000e-01  -1.0688656e-06
   7.4600000e-01  -1.9624104e-07
   7.4620000e-01   2.4039195e-07
   7.4640000e-01   7.1347048e-07
   7.4660000e-01   8.9404583e-07
   7.4680000e-01   1.2617153e-06
   7.4700000e-01   1.5044726e-06
   7.4720000e-01   5.6246423e-07
   7.4740000e-01   4.1746433e-07
   7.4760000e-01  -3.0432904e-07
   7.4780000e-01  -8.4138067e-07
   7.4800000e-01  -1.4963903e-06
   7.4820000e-01  -2.7254077e-06
   7.4840000e-01  -4.3719495e-06
   7.4860000e-01  -5.0732677e-06
   7.4880000e-01  -5.5921125e-06
   7.4900000e-01  -6.3903850e-06
   7.4920000e-01  -5.6620718e-06
   7.4940000e-01  -4.7949213e-06
   7.4960000e-01  -3.1796847e-06
   7.4980000e-01  -1.6054211e-06
   7.5000000e-01  -3.6143628e-07
   7.5020000e-01   8.5298137e-07
   7.5040000e-01   1.8873189e-06
   7.5060000e-01   2.2865897e-06
   7.5080000e-01   2.6545773e-06
   7.5100000e-01   2.7122486e-06
   7.5120000e-01   2.5919611e-06
   7.5140000e-01   2.2949496e-06
   7.5160000e-01   2.4469160e-06
   7.5180000e-01   2.4137205e-06
   7.5200000e-01   2.9601556e-06
   7.5220000e-01   3.3211364e-06
   7.5240000e-01   3.6472064e-06
   7.5260000e-01   3.9377081e-06
   7.5280000e-01   4.3507187e-06
   7.5300000e-01   4.2586563e-06
   7.5320000e-01   3.5308494e-06
   7.5340000e-01   3.2482413e-06
   7.5360000e-01   2.6192885e-06
   7.5380000e-01   2.5812500e-06
   7.5400000e-01   2.5087148e-06
   7.5420000e-01   2.5506626e-06
   7.5440000e-01   2.8535749e-06
   7.5460000e-01   3.1253872e-06
   7.5480000e-01   3.8029046e-06
   7.5500000e-01   5.0477625e-06
   7.5520000e-01   5.7700939e-06
   7.5540000e-01   7.0602349e-06
   7.5560000e-01   7.8287202e-06
   7.5580000e-01   7.0551312e-06
   7.5600000e-01   5.1942281e-06
   7.5620000e-01   2.2863778e-06
   7.5640000e-01  -2.1144809e-06
   7.5660000e-01  -8.7340899e-06
   7.5680000e-01  -1.6323148e-05
   7.5700000e-01  -2.2743009e-05
   7.5720000e-01  -2.7102478e-05
   7.5740000e-01  -2.7178450e-05
   7.5760000e-01  -2.3354305e-05
   7.5780000e-01  -1.5381979e-05
   7.5800000e-01  -6.0700189e-06
   7.5820000e-01   2.4478796e-06
   7.5840000e-01   1.0038988e-05
   7.5860000e-01   1.5205795e-05
   7.5880000e-01   1.7241011e-05
   7.5900000e-01   1.7719918e-05
   7.5920000e-01   1.6653769e-05
   7.5940000e-01   1.5005142e-05
   7.5960000e-01   1.3679858e-05
   7.5980000e-01   1.3438761e-05
   7.6000000e-01   1.2303513e-05
   7.6020000e-01   1.1948428e-05
   7.6040000e-01   1.1758283e-05
   7.6060000e-01   1.0980014e-05
   7.6080000e-01   9.9244224e-06
   7.6100000e-01   9.2138461e-06
   7.6120000e-01   7.9331004e-06
   7.6140000e-01   7.4527759e-06
   7.6160000e-01   6.4132062e-06
   7.6180000e-01   5.2627036e-06
   7.6200000e-01   3.8566739e-06
   7.6220000e-01   3.2719821e-06
   7.6240000e-01   2.2766755e-06
   7.6260000e-01   1.6328033e-06
   7.6280000e-01   2.2572174e-06
   7.6300000e-01   5.3179982e-06
   7.6320000e-01   9.2864217e-06
   7.6340000e-01   1.1550830e-05
   7.6360000e-01   1.2003904e-05
   7.6380000e-01   9.0236936e-06
   7.6400000e-01   4.4658997e-06
   7.6420000e-01  -1.0166254e-06
   7.6440000e-01  -5.3063059e-06
   7.6460000e-01  -7.9589688e-06
   7.6480000e-01  -9.1532356e-06
   7.6500000e-01  -8.0241662e-06
   7.6520000e-01  -6.4182259e-06
   7.6540000e-01  -5.2473114e-06
   7.6560000e-01  -2.4040556e-06
   7.6580000e-01  -4.8671613e-07
   7.6600000e-01   9.8538463e-07
   7.6620000e-01   1.8599726e-06
   7.6640000e-01   2.4433487e-06
   7.6660000e-01   2.7488849e-06
   7.6680000e-01   2.1652063e-06
   7.6700000e-01   1.4693371e-06
   7.6720000e-01   1.4144859e-06
   7.6740000e-01   3.2200398e-07
   7.6760000e-01  -1.2690806e-07
   7.6780000e-01  -1.4526184e-06
   7.6800000e-01  -2.1356185e-06
   7.6820000e-01  -3.1018304e-06
   7.6840000e-01  -4.1904486e-06
   7.6860000e-01  -6.0167176e-06
   7.6880000e-01  -7.5001650e-06
   7.6900000e-01  -8.9572707e-06
   7.6920000e-01  -1.0689103e-05
   7.6940000e-01  -1.1494867e-05
   7.6960000e-01  -1.0026592e-05
   7.6980000e-01  -5.5746230e-06
   7.7000000e-01   1.5077759e-06
   7.7020000e-01   8.5944204e-06
   7.7040000e-01   1.3879286e-05
   7.7060000e-01   1.5103174e-05
   7.7080000e-01   1.2812503e-05
   7.7100000e-01   7.5044286e-06
   7.7120000e-01   2.2738575e-06
   7.7140000e-01  -6.3227767e-07
   7.7160000e-01  -4.8380840e-07
   7.7180000e-01   2.7922821e-06
   7.7200000e-01   6.8991179e-06
   7.7220000e-01   9.0753895e-06
   7.7240000e-01   1.0583531e-05
   7.7260000e-01   9.7499185e-06
   7.7280000e-01   9.2025682e-06
   7.7300000e-01   6.5078543e-06
   7.7320000e-01   3.2299453e-06
   7.7340000e-01  -9.4819476e-07
   7.7360000e-01  -5.3766921e-06
   7.7380000e-01  -9.4768020e-06
   7.7400000e-01  -1.2016107e-05
   7.7420000e-01  -1.3647447e-05
   7.7440000e-01  -1.4080419e-05
   7.7460000e-01  -1.2434985e-05
   7.7480000e-01  -1.0700993e-05
   7.7500000e-01  -8.1368630e-06
   7.7520000e-01  -5.3518776e-06
   7.7540000e-01  -2.6567532e-06
   7.7560000e-01  -3.4644204e-07
   7.7580000e-01   5.1656187e-07
   7.7600000e-01   1.1783900e-06
   7.7620000e-01   1.7829613e-06
   7.7640000e-01   1.8969657e-06
   7.7660000e-01   1.9770449e-06
   7.7680000e-01   1.4212721e-06
   7.7700000e-01   1.3036067e-06
   7.7720000e-01   1.6185520e-06
   7.7740000e-01   1.2903761e-06
   7.7760000e-01   2.0178736e-06
   7.7780000e-01   1.3466830e-06
   7.7800000e-01   2.0298492e-06
   7.7820000e-01   1.7862638e-06
   7.7840000e-01   1.6857031e-06
   7.7860000e-01   1.4310698e-06
   7.7880000e-01   1.6225761e-06
   7.7900000e-01   1.5117728e-06
   7.7920000e-01   1.7114318e-06
   7.7940000e-01   1.6043626e-06
   7.7960000e-01   1.1988005e-06
   7.7980000e-01   1.1173015e-06
   7.8000000e-01   2.9630495e-07
   7.8020000e-01  -1.9785556e-07
   7.8040000e-01  -1.4190636e-06
   7.8060000e-01  -1.9941838e-06
   7.8080000e-01  -2.5370053e-06
   7.8100000e-01  -2.8973042e-06
   7.8120000e-01  -2.9177322e-06
   7.8140000e-01  -2.9096830e-06
   7.8160000e-01  -3.1791487e-06
   7.8180000e-01  -3.7096640e-06
   7.8200000e-01  -4.3464467e-06
   7.8220000e-01  -4.3429370e-06
   7.8240000e-01  -4.6013441e-06
   7.8260000e-01  -4.8186758e-06
   7.8280000e-01  -4.9948093e-06
   7.8300000e-01  -4.9811126e-06
   7.8320000e-01  -4.3145738e-06
   7.8340000e-01  -3.1748412e-06
   7.8360000e-01  -2.1745784e-06
   7.8380000e-01  -1.7471878e-06
   7.8400000e-01  -1.1390388e-06
   7.8420000e-01  -7.9934087e-07
   7.8440000e-01   4.7583164e-07
   7.8460000e-01   7.0722822e-07
   7.8480000e-01   1.1321215e-06
   7.8500000e-01   1.1222130e-06
   7.8520000e-01   1.6162926e-06
   7.8540000e-01   1.5243663e-06
   7.8560000e-01   1.4803790e-06
   7.8580000e-01   1.4626575e-06
   7.8600000e-01   2.5499449e-06
   7.8620000e-01   2.5805574e-06
   7.8640000e-01   3.0982380e-06
   7.8660000e-01   3.0423083e-06
   7.8680000e-01   3.0061596e-06
   7.8700000e-01   2.9976950e-06
   7.8720000e-01   2.4100580e-06
   7.8740000e-01   1.8562156e-06
   7.8760000e-01   1.6408065e-06
   7.8780000e-01   2.3925225e-07
   7.8800000e-01   2.3736309e-07
   7.8820000e-01  -5.1307602e-07
   7.8840000e-01  -1.3768522e-06
   7.8860000e-01  -1.3138203e-06
   7.8880000e-01  -1.7008939e-06
   7.8900000e-01  -2.2255199e-06
   7.8920000e-01  -1.5301102e-06
   7.8940000e-01  -1.7600413e-06
   7.8960000e-01  -1.3752622e-06
   7.8980000e-01  -1.6183579e-06
   7.9000000e-01  -2.1636929e-06
   7.9020000e-01  -3.3158115e-06
   7.9040000e-01  -2.9455660e-06
   7.9060000e-01  -3.9667706e-06
   7.9080000e-01  -4.3849837e-06
   7.9100000e-01  -6.1759031e-06
   7.9120000e-01  -9.3276773e-06
   7.9140000e-01  -1.4413516e-05
   7.9160000e-01  -1.6257915e-05
   7.9180000e-01  -9.0337562e-06
   7.9200000e-01   4.6873238e-06
   7.9220000e-01   1.9634609e-05
   7.9240000e-01   2.8530611e-05
   7.9260000e-01   2.9827651e-05
   7.9280000e-01   2.5465059e-05
   7.9300000e-01   1.7506456e-05
   7.9320000e-01   9.6635895e-06
   7.9340000e-01   3.8872177e-06
   7.9360000e-01   7.5517516e-07
   7.9380000e-01  -9.6786124e-08
   7.9400000e-01   3.9866819e-07
   7.9420000e-01   8.4976062e-07
   7.9440000e-01   9.5005548e-07
   7.9460000e-01   4.1852474e-07
   7.9480000e-01  -3.0713327e-07
   7.9500000e-01  -1.3420062e-06
   7.9520000e-01  -2.0953540e-06
   7.9540000e-01  -3.3248725e-06
   7.9560000e-01  -3.5050511e-06
   7.9580000e-01  -4.6162356e-06
   7.9600000e-01  -5.8977957e-06
   7.9620000e-01  -6.8899592e-06
   7.9640000e-01  -7.4284855e-06
   7.9660000e-01  -7.0843676e-06
   7.9680000e-01  -6.4767919e-06
   7.9700000e-01  -5.4407446e-06
   7.9720000e-01  -4.1509609e-06
   7.9740000e-01  -2.4617345e-06
   7.9760000e-01  -1.4191183e-06
   7.9780000e-01  -4.2498111e-07
   7.9800000e-01   6.9208760e-07
   7.9820000e-01   1.6248575e-06
   7.9840000e-01   1.7644157e-06
   7.9860000e-01   1.2858157e-06
   7.9880000e-01   8.1697198e-07
   7.9900000e-01   6.3769306e-07
   7.9920000e-01   1.7044812e-07
   7.9940000e-01  -1.5101752e-07
   7.9960000e-01   2.2508149e-10
   7.9980000e-01  -7.6937980e-07
   8.0000000e-01  -5.9760966e-07
   8.0020000e-01  -2.8179741e-07
   8.0040000e-01  -5.5561849e-07
   8.0060000e-01  -3.6564497e-07
   8.0080000e-01  -1.6387470e-07
   8.0100000e-01  -2.4567739e-07
   8.0120000e-01  -1.5789674e-07
   8.0140000e-01  -6.5476484e-07
   8.0160000e-01  -2.0213320e-06
   8.0180000e-01  -3.0510377e-06
   8.0200000e-01  -2.5093078e-06
   8.0220000e-01  -1.6515069e-06
   8.0240000e-01   5.7871453e-07
   8.0260000e-01   3.4151057e-06
   8.0280000e-01   7.7404297e-06
   8.0300000e-01   1.2023365e-05
   8.0320000e-01   1.5661809e-05
   8.0340000e-01   1.8520385e-05
   8.0360000e-01   1.9247075e-05
   8.0380000e-01   1.7881553e-05
   8.0400000e-01   1.4165256e-05
   8.0420000e-01   9.3603085e-06
   8.0440000e-01   3.7644240e-06
   8.0460000e-01  -1.0717402e-06
   8.0480000e-01  -4.7157890e-06
   8.0500000e-01  -7.1993880e-06
   8.0520000e-01  -7.7809398e-06
   8.0540000e-01  -8.1506589e-06
   8.0560000e-01  -8.3237340e-06
   8.0580000e-01  -8.6026996e-06
   8.0600000e-01  -9.6020748e-06
   8.0620000e-01  -1.1598614e-05
   8.0640000e-01  -1.3229023e-05
   8.0660000e-01  -1.3590509e-05
   8.0680000e-01  -1.2401050e-05
   8.0700000e-01  -9.7008711e-06
   8.0720000e-01  -6.5701504e-06
   8.0740000e-01  -5.2889415e-06
   8.0760000e-01  -5.0639423e-06
   8.0780000e-01  -8.0199739e-06
   8.0800000e-01  -1.4985634e-05
   8.0820000e-01  -2.3028705e-05
   8.0840000e-01  -2.2608923e-05
   8.0860000e-01  -1.0093954e-05
   8.0880000e-01   7.4793916e-06
   8.0900000e-01   2.2625080e-05
   8.0920000e-01   2.8575551e-05
   8.0940000e-01   2.5185750e-05
   8.0960000e-01   1.4890296e-05
   8.0980000e-01   2.3499862e-06
   8.1000000e-01  -7.7089877e-06
   8.1020000e-01  -1.2458654e-05
   8.1040000e-01  -1.2154489e-05
   8.1060000e-01  -6.7303685e-06
   8.1080000e-01   2.4141831e-07
   8.1100000e-01   7.0661459e-06
   8.1120000e-01   1.1930995e-05
   8.1140000e-01   1.5018220e-05
   8.1160000e-01   1.5902632e-05
   8.1180000e-01   1.5841854e-05
   8.1200000e-01   1.4991033e-05
   8.1220000e-01   1.3978395e-05
   8.1240000e-01   1.3569766e-05
   8.1260000e-01   1.3427211e-05
   8.1280000e-01   1.3575686e-05
   8.1300000e-01   1.3534332e-05
   8.1320000e-01   1.3009328e-05
   8.1340000e-01   1.2465419e-05
   8.1360000e-01   9.1875217e-06
   8.1380000e-01   4.4236319e-06
   8.1400000e-01  -1.0465372e-06
   8.1420000e-01  -6.2888307e-06
   8.1440000e-01  -7.9873191e-06
   8.1460000e-01  -6.8098562e-06
   8.1480000e-01  -2.9663615e-06
   8.1500000e-01   3.6643301e-06
   8.1520000e-01   1.0446327e-05
   8.1540000e-01   1.5415409e-05
   8.1560000e-01   1.7544594e-05
   8.1580000e-01   1.7351801e-05
   8.1600000e-01   1.4860282e-05
   8.1620000e-01   1.0281190e-05
   8.1640000e-01   7.1322083e-06
   8.1660000e-01   3.5559949e-06
   8.1680000e-01   4.9322486e-07
   8.1700000e-01  -1.7864077e-06
   8.1720000e-01  -2.8198833e-06
   8.1740000e-01  -2.9453615e-06
   8.1760000e-01  -2.6238563e-06
   8.1780000e-01  -2.0108249e-06
   8.1800000e-01  -2.6365956e-06
   8.1820000e-01  -2.3470334e-06
   8.1840000e-01  -1.6130179e-06
   8.1860000e-01  -1.3529595e-06
   8.1880000e-01  -1.1011706e-06
   8.1900000e-01  -7.0743117e-07
   8.1920000e-01  -9.1618281e-07
   8.1940000e-01  -3.7726676e-07
   8.1960000e-01  -4.4051799e-07
   8.1980000e-01  -8.0638286e-07
   8.2000000e-01  -1.4680728e-06
   8.2020000e-01  -3.4695919e-06
   8.2040000e-01  -7.0833067e-06
   8.2060000e-01  -1.1387610e-05
   8.2080000e-01  -1.4099827e-05
   8.2100000e-01  -1.5842392e-05
   8.2120000e-01  -1.4362498e-05
   8.2140000e-01  -1.0628857e-05
   8.2160000e-01  -6.5047412e-06
   8.2180000e-01  -2.1352552e-06
   8.2200000e-01   1.8615691e-06
   8.2220000e-01   3.6795968e-06
   8.2240000e-01   3.8244609e-06
   8.2260000e-01   3.8335607e-06
   8.2280000e-01   1.8867643e-06
   8.2300000e-01  -7.8732057e-09
   8.2320000e-01  -1.8530684e-07
   8.2340000e-01   2.2267010e-06
   8.2360000e-01   5.6863700e-06
   8.2380000e-01   8.3423511e-06
   8.2400000e-01   1.0209827e-05
   8.2420000e-01   1.0411752e-05
   8.2440000e-01   1.0931183e-05
   8.2460000e-01   9.8108777e-06
   8.2480000e-01   8.4286509e-06
   8.2500000e-01   7.2457019e-06
   8.2520000e-01   4.9010717e-06
   8.2540000e-01   2.7734130e-06
   8.2560000e-01   1.3246759e-06
   8.2580000e-01   3.7406704e-07
   8.2600000e-01   5.2681234e-07
   8.2620000e-01   5.5358005e-07
   8.2640000e-01   1.1992701e-06
   8.2660000e-01   2.3233104e-06
   8.2680000e-01   2.8360828e-06
   8.2700000e-01   3.0647442e-06
   8.2720000e-01   2.7061742e-06
   8.2740000e-01   1.0165130e-06
   8.2760000e-01  -1.3871208e-06
   8.2780000e-01  -5.2368031e-06
   8.2800000e-01  -1.1271761e-05
   8.2820000e-01  -1.8850761e-05
   8.2840000e-01  -2.5976668e-05
   8.2860000e-01  -3.2670560e-05
   8.2880000e-01  -3.5316145e-05
   8.2900000e-01  -3.4117950e-05
   8.2920000e-01  -2.9177821e-05
   8.2940000e-01  -2.2201233e-05
   8.2960000e-01  -1.4010635e-05
   8.2980000e-01  -7.0289169e-06
   8.3000000e-01  -1.5441693e-06
   8.3020000e-01   2.4584588e-06
   8.3040000e-01   4.4091777e-06
   8.3060000e-01   5.9984723e-06
   8.3080000e-01   6.3398503e-06
   8.3100000e-01   7.1000008e-06
   8.3120000e-01   7.9735783e-06
   8.3140000e-01   8.8094582e-06
   8.3160000e-01   9.0034107e-06
   8.3180000e-01   8.7252122e-06
   8.3200000e-01   8.1218970e-06
   8.3220000e-01   6.5945945e-06
   8.3240000e-01   4.3182360e-06
   8.3260000e-01   1.4547015e-06
   8.3280000e-01  -3.2062763e-07
   8.3300000e-01  -2.0877590e-06
   8.3320000e-01  -3.3911557e-06
   8.3340000e-01  -3.7932714e-06
   8.3360000e-01  -4.2122335e-06
   8.3380000e-01  -2.9827754e-06
   8.3400000e-01  -2.8498634e-06
   8.3420000e-01  -2.0000003e-06
   8.3440000e-01  -2.3882939e-06
   8.3460000e-01  -1.8912448e-06
   8.3480000e-01  -2.1793024e-06
   8.3500000e-01  -2.7920106e-06
   8.3520000e-01  -3.2670965e-06
   8.3540000e-01  -3.4477671e-06
   8.3560000e-01  -3.1898556e-06
   8.3580000e-01  -3.4121924e-06
   8.3600000e-01  -3.3422217e-06
   8.3620000e-01  -4.0546193e-06
   8.3640000e-01  -3.1062342e-06
   8.3660000e-01  -3.3997358e-06
   8.3680000e-01  -2.6422605e-06
   8.3700000e-01  -1.7630487e-06
   8.3720000e-01  -4.5566647e-07
   8.3740000e-01  -9.4020946e-08
   8.3760000e-01   7.0797362e-07
   8.3780000e-01   1.4882283e-06
   8.3800000e-01   1.9515037e-06
   8.3820000e-01   1.4906862e-06
   8.3840000e-01   1.4818113e-06
   8.3860000e-01   2.3944239e-06
   8.3880000e-01   3.1336869e-06
   8.3900000e-01   4.7650782e-06
   8.3920000e-01   7.7405935e-06
   8.3940000e-01   9.7687984e-06
   8.3960000e-01   1.1304806e-05
   8.3980000e-01   1.1318947e-05
   8.4000000e-01   1.0445097e-05
   8.4020000e-01   8.3840525e-06
   8.4040000e-01   5.1787329e-06
   8.4060000e-01   2.3379381e-06
   8.4080000e-01  -1.1352235e-07
   8.4100000e-01  -2.0524345e-06
   8.4120000e-01  -3.9328762e-06
   8.4140000e-01  -4.0899698e-06
   8.4160000e-01  -3.6141394e-06
   8.4180000e-01  -2.6647373e-06
   8.4200000e-01  -1.5569319e-06
   8.4220000e-01  -7.3910518e-07
   8.4240000e-01  -3.7421904e-07
   8.4260000e-01  -4.3409872e-07
   8.4280000e-01  -1.5155903e-06
   8.4300000e-01  -2.1038898e-06
   8.4320000e-01  -2.8124136e-06
   8.4340000e-01  -2.8661784e-06
   8.4360000e-01  -1.9897194e-06
   8.4380000e-01  -9.4332179e-07
   8.4400000e-01  -8.0092844e-07
   8.4420000e-01   1.0298930e-06
   8.4440000e-01   1.9416759e-06
   8.4460000e-01   3.0205370e-06
   8.4480000e-01   4.0944018e-06
   8.4500000e-01   3.8147563e-06
   8.4520000e-01   3.8699863e-06
   8.4540000e-01   1.8250476e-06
   8.4560000e-01   1.0464202e-06
   8.4580000e-01   1.0645292e-06
   8.4600000e-01   3.6679144e-06
   8.4620000e-01   9.4141808e-06
   8.4640000e-01   1.7047396e-05
   8.4660000e-01   2.4105241e-05
   8.4680000e-01   2.7416170e-05
   8.4700000e-01   2.6610564e-05
   8.4720000e-01   2.1295641e-05
   8.4740000e-01   1.3523520e-05
   8.4760000e-01   7.1034487e-06
   8.4780000e-01   2.7834118e-06
   8.4800000e-01   2.3384284e-06
   8.4820000e-01   3.7157798e-06
   8.4840000e-01   4.9288140e-06
   8.4860000e-01   1.2905375e-06
   8.4880000e-01  -8.7801758e-06
   8.4900000e-01  -2.1544228e-05
   8.4920000e-01  -3.0455198e-05
   8.4940000e-01  -2.9222075e-05
   8.4960000e-01  -1.4718212e-05
   8.4980000e-01   7.8323573e-06
   8.5000000e-01   2.8759973e-05
   8.5020000e-01   4.1739413e-05
   8.5040000e-01   4.4800796e-05
   8.5060000e-01   3.8715566e-05
   8.5080000e-01   2.4865881e-05
   8.5100000e-01   9.4356738e-06
   8.5120000e-01  -5.7436924e-06
   8.5140000e-01  -1.7030762e-05
   8.5160000e-01  -2.2385695e-05
   8.5180000e-01  -2.3284213e-05
   8.5200000e-01  -2.1919413e-05
   8.5220000e-01  -1.7729718e-05
   8.5240000e-01  -1.3493454e-05
   8.5260000e-01  -1.0720245e-05
   8.5280000e-01  -8.9400634e-06
   8.5300000e-01  -9.0388774e-06
   8.5320000e-01  -8.1105051e-06
   8.5340000e-01  -7.6809220e-06
   8.5360000e-01  -7.6135030e-06
   8.5380000e-01  -5.7618461e-06
   8.5400000e-01  -2.6141387e-06
   8.5420000e-01   1.1819077e-06
   8.5440000e-01   3.6623078e-06
   8.5460000e-01   5.3067106e-06
   8.5480000e-01   4.7727694e-06
   8.5500000e-01   2.6946535e-06
   8.5520000e-01   9.1447206e-07
   8.5540000e-01  -7.1083156e-07
   8.5560000e-01  -3.1047684e-06
   8.5580000e-01  -4.2704411e-06
   8.5600000e-01  -5.6062906e-06
   8.5620000e-01  -6.6424245e-06
   8.5640000e-01  -6.7883800e-06
   8.5660000e-01  -6.3561034e-06
   8.5680000e-01  -5.6518942e-06
   8.5700000e-01  -4.6890473e-06
   8.5720000e-01  -3.0047094e-06
   8.5740000e-01  -1.2243830e-06
   8.5760000e-01   1.9629793e-07
   8.5780000e-01   1.2757999e-06
   8.5800000e-01   2.3198565e-06
   8.5820000e-01   2.4197264e-06
   8.5840000e-01   2.0605473e-06
   8.5860000e-01   2.1450969e-06
   8.5880000e-01   1.6175446e-06
   8.5900000e-01   9.4730538e-07
   8.5920000e-01   7.4412747e-07
   8.5940000e-01   6.9508023e-07
   8.5960000e-01   9.5859658e-07
   8.5980000e-01   3.1259872e-07
   8.6000000e-01   4.4084421e-07
   8.6020000e-01   1.2289648e-07
   8.6040000e-01   2.9083975e-07
   8.6060000e-01  -1.4192450e-07
   8.6080000e-01  -6.9664231e-07
   8.6100000e-01  -7.6438445e-07
   8.6120000e-01  -8.0763608e-07
   8.6140000e-01  -1.5880463e-06
   8.6160000e-01  -2.4762126e-06
   8.6180000e-01  -5.5796978e-06
   8.6200000e-01  -1.0124411e-05
   8.6220000e-01  -1.4696194e-05
   8.6240000e-01  -1.2811866e-05
   8.6260000e-01  -1.7011088e-06
   8.6280000e-01   1.3339287e-05
   8.6300000e-01   2.6928684e-05
   8.6320000e-01   3.4109644e-05
   8.6340000e-01   3.3343334e-05
   8.6360000e-01   2.6131322e-05
   8.6380000e-01   1.7119819e-05
   8.6400000e-01   6.9669114e-06
   8.6420000e-01   5.4807859e-08
   8.6440000e-01  -4.4170625e-06
   8.6460000e-01  -5.8877240e-06
   8.6480000e-01  -5.7690012e-06
   8.6500000e-01  -3.7927392e-06
   8.6520000e-01  -1.9554556e-06
   8.6540000e-01   3.3879692e-07
   8.6560000e-01   1.5741540e-06
   8.6580000e-01   2.6898571e-06
   8.6600000e-01   3.3595935e-06
   8.6620000e-01   3.7583075e-06
   8.6640000e-01   3.1260536e-06
   8.6660000e-01   8.8468266e-07
   8.6680000e-01  -1.2939622e-06
   8.6700000e-01  -3.4033151e-06
   8.6720000e-01  -4.6839246e-06
   8.6740000e-01  -4.1025814e-06
   8.6760000e-01  -2.9043108e-06
   8.6780000e-01  -1.1128339e-06
   8.6800000e-01  -5.3549222e-07
   8.6820000e-01  -1.7681476e-06
   8.6840000e-01  -5.2376076e-06
   8.6860000e-01  -9.6982028e-06
   8.6880000e-01  -1.3173353e-05
   8.6900000e-01  -1.5674328e-05
   8.6920000e-01  -1.5408520e-05
   8.6940000e-01  -1.2736181e-05
   8.6960000e-01  -8.6156537e-06
   8.6980000e-01  -3.6708655e-06
   8.7000000e-01  -1.8936459e-07
   8.7020000e-01   2.7538381e-06
   8.7040000e-01   4.1051892e-06
   8.7060000e-01   4.0491410e-06
   8.7080000e-01   4.2636605e-06
   8.7100000e-01   3.9985447e-06
   8.7120000e-01   4.6083107e-06
   8.7140000e-01   5.1836379e-06
   8.7160000e-01   6.3082889e-06
   8.7180000e-01   6.7718229e-06
   8.7200000e-01   8.1011744e-06
   8.7220000e-01   9.0608885e-06
   8.7240000e-01   1.0122568e-05
   8.7260000e-01   1.0510757e-05
   8.7280000e-01   1.0098274e-05
   8.7300000e-01   7.9971629e-06
   8.7320000e-01   3.3154387e-06
   8.7340000e-01  -2.0776883e-06
   8.7360000e-01  -1.0449643e-05
   8.7380000e-01  -2.2035818e-05
   8.7400000e-01  -2.8474716e-05
   8.7420000e-01  -2.2584124e-05
   8.7440000e-01  -7.0220719e-06
   8.7460000e-01   1.0784418e-05
   8.7480000e-01   2.2946475e-05
   8.7500000e-01   2.4104789e-05
   8.7520000e-01   1.6726525e-05
   8.7540000e-01   4.9101569e-06
   8.7560000e-01  -7.7946659e-06
   8.7580000e-01  -1.5622207e-05
   8.7600000e-01  -1.8658040e-05
   8.7620000e-01  -1.6223282e-05
   8.7640000e-01  -1.1001033e-05
   8.7660000e-01  -3.3270280e-06
   8.7680000e-01   2.3562568e-06
   8.7700000e-01   7.3153053e-06
   8.7720000e-01   1.0039274e-05
   8.7740000e-01   1.0729391e-05
   8.7760000e-01   1.0316982e-05
   8.7780000e-01   9.4493619e-06
   8.7800000e-01   8.4353287e-06
   8.7820000e-01   7.8854543e-06
   8.7840000e-01   7.6363010e-06
   8.7860000e-01   7.6859057e-06
   8.7880000e-01   7.1403113e-06
   8.7900000e-01   7.5100357e-06
   8.7920000e-01   6.6710547e-06
   8.7940000e-01   6.4618496e-06
   8.7960000e-01   6.7258034e-06
   8.7980000e-01   5.6339797e-06
   8.8000000e-01   5.0371517e-06
   8.8020000e-01   3.7202766e-06
   8.8040000e-01   3.5126681e-06
   8.8060000e-01   2.5834984e-06
   8.8080000e-01   2.6032202e-06
   8.8100000e-01   1.8922146e-06
   8.8120000e-01   1.6945973e-06
   8.8140000e-01   1.5275137e-06
   8.8160000e-01   9.5614540e-07
   8.8180000e-01   4.3531447e-07
   8.8200000e-01   4.1159344e-07
   8.8220000e-01  -1.6325767e-07
   8.8240000e-01  -5.3504557e-07
   8.8260000e-01  -1.1624258e-06
   8.8280000e-01  -1.8816350e-06
   8.8300000e-01  -1.6400033e-06
   8.8320000e-01  -1.3463463e-06
   8.8340000e-01  -1.6259443e-06
   8.8360000e-01  -1.0910716e-06
   8.8380000e-01  -1.1242247e-06
   8.8400000e-01  -1.1112042e-06
   8.8420000e-01  -9.0479280e-07
   8.8440000e-01  -9.6514993e-07
   8.8460000e-01  -1.1299455e-06
   8.8480000e-01  -1.0912294e-06
   8.8500000e-01  -1.3197692e-06
   8.8520000e-01  -1.2077250e-06
   8.8540000e-01  -1.2087941e-06
   8.8560000e-01  -1.1641854e-06
   8.8580000e-01  -3.4319278e-07
   8.8600000e-01  -9.9648959e-08
   8.8620000e-01  -4.4527999e-07
   8.8640000e-01  -4.5013420e-07
   8.8660000e-01  -7.2721207e-07
   8.8680000e-01  -1.4426651e-06
   8.8700000e-01  -1.6596526e-06
   8.8720000e-01  -2.0141335e-06
   8.8740000e-01  -2.3478887e-06
   8.8760000e-01  -2.5154928e-06
   8.8780000e-01  -2.9688471e-06
   8.8800000e-01  -2.9526189e-06
   8.8820000e-01  -3.2413421e-06
   8.8840000e-01  -3.0694897e-06
   8.8860000e-01  -3.9647307e-06
   8.8880000e-01  -4.6921308e-06
   8.8900000e-01  -5.4262572e-06
   8.8920000e-01  -6.7548810e-06
   8.8940000e-01  -6.8766342e-06
   8.8960000e-01  -5.9547662e-06
   8.8980000e-01  -4.1594445e-06
   8.9000000e-01  -2.9976925e-07
   8.9020000e-01   3.7614589e-06
   8.9040000e-01   7.7112595e-06
   8.9060000e-01   1.2332853e-05
   8.9080000e-01   1.5313546e-05
   8.9100000e-01   1.6859854e-05
   8.9120000e-01   1.6372098e-05
   8.9140000e-01   1.3737138e-05
   8.9160000e-01   1.0062977e-05
   8.9180000e-01   4.4457144e-06
   8.9200000e-01  -2.0663446e-07
   8.9220000e-01  -4.8041155e-06
   8.9240000e-01  -6.6330593e-06
   8.9260000e-01  -8.3305539e-06
   8.9280000e-01  -7.3131742e-06
   8.9300000e-01  -5.7411360e-06
   8.9320000e-01  -4.1007612e-06
   8.9340000e-01  -2.3739075e-06
   8.9360000e-01  -1.1627257e-07
   8.9380000e-01   7.0040013e-07
   8.9400000e-01   1.7572427e-06
   8.9420000e-01   2.2973687e-06
   8.9440000e-01   1.5775138e-06
   8.9460000e-01  -1.2809439e-06
   8.9480000e-01  -5.4957317e-06
   8.9500000e-01  -9.8227677e-06
   8.9520000e-01  -1.3050054e-05
   8.9540000e-01  -1.3382566e-05
   8.9560000e-01  -1.0424823e-05
   8.9580000e-01  -5.1261588e-06
   8.9600000e-01   1.0956603e-06
   8.9620000e-01   7.3341676e-06
   8.9640000e-01   1.1460569e-05
   8.9660000e-01   1.2920517e-05
   8.9680000e-01   1.1913136e-05
   8.9700000e-01   9.0801508e-06
   8.9720000e-01   5.8348741e-06
   8.9740000e-01   2.0291716e-06
   8.9760000e-01  -5.1027796e-07
   8.9780000e-01  -3.1709015e-06
   8.9800000e-01  -4.7189069e-06
   8.9820000e-01  -5.3399914e-06
   8.9840000e-01  -6.5546806e-06
   8.9860000e-01  -6.5362992e-06
   8.9880000e-01  -7.2668363e-06
   8.9900000e-01  -7.6801454e-06
   8.9920000e-01  -8.9789283e-06
   8.9940000e-01  -9.6487677e-06
   8.9960000e-01  -1.0134909e-05
   8.9980000e-01  -9.6854305e-06
   9.0000000e-01  -8.3249671e-06
   9.0020000e-01  -5.9092265e-06
   9.0040000e-01  -2.7622528e-06
   9.0060000e-01   8.0767072e-07
   9.0080000e-01   5.3998082e-06
   9.0100000e-01   9.1746885e-06
   9.0120000e-01   1.1405943e-05
   9.0140000e-01   1.0002458e-05
   9.0160000e-01   5.4771176e-06
   9.0180000e-01  -1.6467987e-06
   9.0200000e-01  -9.8151215e-06
   9.0220000e-01  -1.8562412e-05
   9.0240000e-01  -2.3943377e-05
   9.0260000e-01  -2.2073310e-05
   9.0280000e-01  -1.3537255e-05
   9.0300000e-01  -2.4084369e-06
   9.0320000e-01   6.6088501e-06
   9.0340000e-01   1.0509722e-05
   9.0360000e-01   8.7810162e-06
   9.0380000e-01   3.0495430e-06
   9.0400000e-01  -4.3635692e-06
   9.0420000e-01  -9.3353688e-06
   9.0440000e-01  -1.2207275e-05
   9.0460000e-01  -1.1521113e-05
   9.0480000e-01  -6.5682894e-06
   9.0500000e-01  -3.1004055e-07
   9.0520000e-01   6.0300280e-06
   9.0540000e-01   1.1071872e-05
   9.0560000e-01   1.5155009e-05
   9.0580000e-01   1.6313674e-05
   9.0600000e-01   1.6432878e-05
   9.0620000e-01   1.5371975e-05
   9.0640000e-01   1.3607162e-05
   9.0660000e-01   1.1596077e-05
   9.0680000e-01   1.1165701e-05
   9.0700000e-01   1.0155791e-05
   9.0720000e-01   9.1995836e-06
   9.0740000e-01   8.8891975e-06
   9.0760000e-01   8.2995845e-06
   9.0780000e-01   7.5923927e-06
   9.0800000e-01   6.9163699e-06
   9.0820000e-01   5.0596359e-06
   9.0840000e-01   3.5473573e-06
   9.0860000e-01   2.0835477e-06
   9.0880000e-01   1.5468648e-06
   9.0900000e-01   7.3871680e-07
   9.0920000e-01   9.7230261e-08
   9.0940000e-01  -2.3472280e-07
   9.0960000e-01  -1.3161262e-06
   9.0980000e-01  -2.5419512e-06
   9.1000000e-01  -3.8928071e-06
   9.1020000e-01  -5.6966070e-06
   9.1040000e-01  -7.6213676e-06
   9.1060000e-01  -9.5392871e-06
   9.1080000e-01  -1.0531974e-05
   9.1100000e-01  -8.0520090e-06
   9.1120000e-01  -2.3225856e-06
   9.1140000e-01   5.2480713e-06
   9.1160000e-01   1.3406099e-05
   9.1180000e-01   1.9126529e-05
   9.1200000e-01   2.0162104e-05
   9.1220000e-01   1.7517038e-05
   9.1240000e-01   1.1712012e-05
   9.1260000e-01   6.1326591e-06
   9.1280000e-01   1.6661937e-06
   9.1300000e-01  -1.7081177e-06
   9.1320000e-01  -2.3258152e-06
   9.1340000e-01  -2.3777248e-06
   9.1360000e-01  -2.7669059e-06
   9.1380000e-01  -2.8836510e-06
   9.1400000e-01  -3.9526121e-06
   9.1420000e-01  -4.4410656e-06
   9.1440000e-01  -5.2716204e-06
   9.1460000e-01  -6.1313140e-06
   9.1480000e-01  -6.4053546e-06
   9.1500000e-01  -5.6681069e-06
   9.1520000e-01  -5.1366747e-06
   9.1540000e-01  -4.0538346e-06
   9.1560000e-01  -3.7866848e-06
   9.1580000e-01  -2.8134851e-06
   9.1600000e-01  -2.6523150e-06
   9.1620000e-01  -2.5343570e-06
   9.1640000e-01  -1.7042355e-06
   9.1660000e-01  -1.5309065e-06
   9.1680000e-01  -3.3590538e-07
   9.1700000e-01   4.9679319e-07
   9.1720000e-01   3.8101621e-07
   9.1740000e-01   9.9102485e-07
   9.1760000e-01   1.7117556e-06
   9.1780000e-01   2.0977713e-06
   9.1800000e-01   1.8504174e-06
   9.1820000e-01   1.5882740e-06
   9.1840000e-01   6.9991603e-07
   9.1860000e-01   2.7963029e-07
   9.1880000e-01  -5.9978101e-07
   9.1900000e-01  -1.0253917e-06
   9.1920000e-01  -1.4385025e-06
   9.1940000e-01  -1.4004012e-06
   9.1960000e-01  -1.3622688e-06
   9.1980000e-01  -1.6186266e-06
   9.2000000e-01  -1.8641144e-06
   9.2020000e-01  -2.7007655e-06
   9.2040000e-01  -2.9161387e-06
   9.2060000e-01  -2.0428796e-06
   9.2080000e-01  -1.9313160e-06
   9.2100000e-01  -1.3463144e-06
   9.2120000e-01  -2.9377263e-07
   9.2140000e-01   4.5730234e-07
   9.2160000e-01   1.0732524e-06
   9.2180000e-01   1.2614880e-06
   9.2200000e-01   1.4679624e-06
   9.2220000e-01   9.5115660e-07
   9.2240000e-01   7.8642552e-07
   9.2260000e-01   9.5948155e-07
   9.2280000e-01   1.7733096e-06
   9.2300000e-01   3.5154987e-06
   9.2320000e-01   5.5764415e-06
   9.2340000e-01   6.2868487e-06
   9.2360000e-01   3.2536354e-06
   9.2380000e-01  -1.0472853e-06
   9.2400000e-01  -5.5322338e-06
   9.2420000e-01  -5.9556234e-06
   9.2440000e-01  -1.6263187e-06
   9.2460000e-01   4.9331222e-06
   9.2480000e-01   1.0967474e-05
   9.2500000e-01   1.5435672e-05
   9.2520000e-01   1.4728367e-05
   9.2540000e-01   1.1663225e-05
   9.2560000e-01   7.3326628e-06
   9.2580000e-01   2.9778075e-06
   9.2600000e-01  -1.9259113e-07
   9.2620000e-01  -2.2008308e-06
   9.2640000e-01  -2.4645749e-06
   9.2660000e-01  -1.4725770e-06
   9.2680000e-01  -4.5835005e-07
   9.2700000e-01   1.0215610e-06
   9.2720000e-01   5.4819261e-07
   9.2740000e-01   1.1626487e-07
   9.2760000e-01  -8.7214064e-07
   9.2780000e-01  -2.4296612e-06
   9.2800000e-01  -3.6372303e-06
   9.2820000e-01  -4.7915368e-06
   9.2840000e-01  -5.0047203e-06
   9.2860000e-01  -5.4960829e-06
   9.2880000e-01  -6.1253760e-06
   9.2900000e-01  -8.3903145e-06
   9.2920000e-01  -1.3336039e-05
   9.2940000e-01  -1.5923630e-05
   9.2960000e-01  -1.1064885e-05
   9.2980000e-01   3.3839060e-06
   9.3000000e-01   1.9984449e-05
   9.3020000e-01   3.2799046e-05
   9.3040000e-01   3.6452131e-05
   9.3060000e-01   3.4584266e-05
   9.3080000e-01   2.6073644e-05
   9.3100000e-01   1.5437823e-05
   9.3120000e-01   4.5070597e-06
   9.3140000e-01  -5.0305040e-06
   9.3160000e-01  -9.5845120e-06
   9.3180000e-01  -1.1367324e-05
   9.3200000e-01  -9.6581015e-06
   9.3220000e-01  -5.4435223e-06
   9.3240000e-01  -8.8184209e-07
   9.3260000e-01   2.9480397e-06
   9.3280000e-01   5.1651685e-06
   9.3300000e-01   5.6479095e-06
   9.3320000e-01   4.2572107e-06
   9.3340000e-01   7.2776310e-07
   9.3360000e-01  -3.6845936e-06
   9.3380000e-01  -9.1141433e-06
   9.3400000e-01  -1.4057565e-05
   9.3420000e-01  -1.7732138e-05
   9.3440000e-01  -1.9894419e-05
   9.3460000e-01  -2.0850414e-05
   9.3480000e-01  -1.9731065e-05
   9.3500000e-01  -1.6257354e-05
   9.3520000e-01  -1.2156943e-05
   9.3540000e-01  -7.4216546e-06
   9.3560000e-01  -3.1232775e-06
   9.3580000e-01   2.8059853e-07
   9.3600000e-01   2.6680509e-06
   9.3620000e-01   4.3459251e-06
   9.3640000e-01   5.1997030e-06
   9.3660000e-01   5.0676258e-06
   9.3680000e-01   4.7524308e-06
   9.3700000e-01   4.5472384e-06
   9.3720000e-01   4.2941193e-06
   9.3740000e-01   4.7697680e-06
   9.3760000e-01   4.9036655e-06
   9.3780000e-01   5.2996260e-06
   9.3800000e-01   6.5707451e-06
   9.3820000e-01   7.0298874e-06
   9.3840000e-01   7.9141033e-06
   9.3860000e-01   9.9728394e-06
   9.3880000e-01   1.1989890e-05
   9.3900000e-01   1.3950251e-05
   9.3920000e-01   1.4511225e-05
   9.3940000e-01   1.2482853e-05
   9.3960000e-01   2.9397484e-06
   9.3980000e-01  -1.2335820e-05
   9.4000000e-01  -2.9601817e-05
   9.4020000e-01  -3.8681699e-05
   9.4040000e-01  -3.3068889e-05
   9.4060000e-01  -1.3934628e-05
   9.4080000e-01   1.1079374e-05
   9.4100000e-01   3.2337214e-05
   9.4120000e-01   4.4468572e-05
   9.4140000e-01   4.5826888e-05
   9.4160000e-01   3.6757589e-05
   9.4180000e-01   2.1534444e-05
   9.4200000e-01   4.8104870e-06
   9.4220000e-01  -9.4495148e-06
   9.4240000e-01  -1.9929236e-05
   9.4260000e-01  -2.4434770e-05
   9.4280000e-01  -2.4419548e-05
   9.4300000e-01  -2.1321537e-05
   9.4320000e-01  -1.7029087e-05
   9.4340000e-01  -1.2306794e-05
   9.4360000e-01  -9.2832935e-06
   9.4380000e-01  -7.4724790e-06
   9.4400000e-01  -5.9409499e-06
   9.4420000e-01  -5.2982795e-06
   9.4440000e-01  -5.6775317e-06
   9.4460000e-01  -5.2471294e-06
   9.4480000e-01  -5.6771340e-06
   9.4500000e-01  -4.9905437e-06
   9.4520000e-01  -4.2685414e-06
   9.4540000e-01  -4.4246352e-06
   9.4560000e-01  -3.1648275e-06
   9.4580000e-01  -2.4978105e-06
   9.4600000e-01  -1.4927576e-06
   9.4620000e-01  -6.1312669e-07
   9.4640000e-01  -3.1426682e-07
   9.4660000e-01   4.6296508e-07
   9.4680000e-01   6.6752775e-07
   9.4700000e-01   4.3643525e-07
   9.4720000e-01   2.5104343e-07
   9.4740000e-01  -2.0887181e-07
   9.4760000e-01  -3.2632495e-07
   9.4780000e-01  -7.2440409e-07
   9.4800000e-01  -6.3758534e-07
   9.4820000e-01  -1.4350518e-06
   9.4840000e-01  -1.4586687e-06
   9.4860000e-01  -1.6071775e-06
   9.4880000e-01  -1.9011687e-06
   9.4900000e-01  -2.0338463e-06
   9.4920000e-01  -1.5453063e-06
   9.4940000e-01  -1.3713988e-06
   9.4960000e-01  -1.2023639e-06
   9.4980000e-01  -1.3484187e-06
   9.5000000e-01  -7.3657223e-07
   9.5020000e-01  -6.0233450e-07
   9.5040000e-01  -1.8688860e-07
   9.5060000e-01   3.6318860e-07
   9.5080000e-01   5.7693558e-07
   9.5100000e-01   1.0721831e-06
   9.5120000e-01   1.2269117e-06
   9.5140000e-01   1.0546567e-06
   9.5160000e-01   1.6095251e-06
   9.5180000e-01   1.5186006e-06
   9.5200000e-01   1.5445584e-06
   9.5220000e-01   1.5446675e-06
   9.5240000e-01   1.4978020e-06
   9.5260000e-01   1.2644169e-06
   9.5280000e-01   1.4410297e-06
   9.5300000e-01   1.4342881e-06
   9.5320000e-01   1.5337238e-06
   9.5340000e-01   1.8851537e-06
   9.5360000e-01   1.2840393e-06
   9.5380000e-01   1.6991847e-06
   9.5400000e-01   2.2201143e-06
   9.5420000e-01   2.3788776e-06
   9.5440000e-01   3.2522918e-06
   9.5460000e-01   3.4501913e-06
   9.5480000e-01   3.7580303e-06
   9.5500000e-01   4.4718018e-06
   9.5520000e-01   5.1192866e-06
   9.5540000e-01   5.4152520e-06
   9.5560000e-01   5.6644940e-06
   9.5580000e-01   4.8087226e-06
   9.5600000e-01   2.5717045e-06
   9.5620000e-01  -1.4764430e-06
   9.5640000e-01  -7.6093934e-06
   9.5660000e-01  -1.5779024e-05
   9.5680000e-01  -2.5502323e-05
   9.5700000e-01  -2.8286938e-05
   9.5720000e-01  -1.7743732e-05
   9.5740000e-01   1.2037467e-06
   9.5760000e-01   1.8873557e-05
   9.5780000e-01   2.8492133e-05
   9.5800000e-01   2.7787764e-05
   9.5820000e-01   1.9058906e-05
   9.5840000e-01   7.2986356e-06
   9.5860000e-01  -3.6693781e-06
   9.5880000e-01  -9.6042488e-06
   9.5900000e-01  -1.0295412e-05
   9.5920000e-01  -6.7454394e-06
   9.5940000e-01  -2.3638787e-07
   9.5960000e-01   5.4056672e-06
   9.5980000e-01   1.1101024e-05
   9.6000000e-01   1.3829118e-05
   9.6020000e-01   1.4716568e-05
   9.6040000e-01   1.3472607e-05
   9.6060000e-01   1.1972247e-05
   9.6080000e-01   1.0520853e-05
   9.6100000e-01   9.4181952e-06
   9.6120000e-01   8.2250943e-06
   9.6140000e-01   7.9768524e-06
   9.6160000e-01   7.1727510e-06
   9.6180000e-01   7.0244787e-06
   9.6200000e-01   6.1550197e-06
   9.6220000e-01   6.2642820e-06
   9.6240000e-01   5.4934008e-06
   9.6260000e-01   4.9401122e-06
   9.6280000e-01   4.1363019e-06
   9.6300000e-01   4.4555343e-06
   9.6320000e-01   3.9066799e-06
   9.6340000e-01   4.1810818e-06
   9.6360000e-01   3.5898508e-06
   9.6380000e-01   3.2192654e-06
   9.6400000e-01   3.2044559e-06
   9.6420000e-01   2.4885648e-06
   9.6440000e-01   1.8271925e-06
   9.6460000e-01   1.6946999e-06
   9.6480000e-01   8.5204497e-07
   9.6500000e-01   2.2276729e-07
   9.6520000e-01   1.1911943e-07
   9.6540000e-01  -2.5256605e-07
   9.6560000e-01  -8.5936745e-07
   9.6580000e-01   8.5171463e-08
   9.6600000e-01   4.6032911e-07
   9.6620000e-01   2.6422005e-07
   9.6640000e-01  -4.9231181e-08
   9.6660000e-01  -4.7040827e-07
   9.6680000e-01  -9.9994201e-07
   9.6700000e-01  -1.9359593e-06
   9.6720000e-01  -3.2939578e-06
   9.6740000e-01  -3.9990859e-06
   9.6760000e-01  -4.6608172e-06
   9.6780000e-01  -5.9077006e-06
   9.6800000e-01  -5.6019017e-06
   9.6820000e-01  -6.2028041e-06
   9.6840000e-01  -6.4788778e-06
   9.6860000e-01  -5.9836377e-06
   9.6880000e-01  -5.8147878e-06
   9.6900000e-01  -5.7918154e-06
   9.6920000e-01  -5.7869383e-06
   9.6940000e-01  -6.2395589e-06
   9.6960000e-01  -6.8577332e-06
   9.6980000e-01  -7.6321856e-06
   9.7000000e-01  -6.8985626e-06
   9.7020000e-01  -4.3896751e-06
   9.7040000e-01  -1.0520506e-06
   9.7060000e-01   3.8698102e-06
   9.7080000e-01   7.7485415e-06
   9.7100000e-01   1.3346023e-05
   9.7120000e-01   1.7597318e-05
   9.7140000e-01   2.0971177e-05
   9.7160000e-01   2.2134492e-05
   9.7180000e-01   2.1572050e-05
   9.7200000e-01   1.8412272e-05
   9.7220000e-01   1.3751601e-05
   9.7240000e-01   8.2209384e-06
   9.7260000e-01   1.0918576e-06
   9.7280000e-01  -5.9627839e-06
   9.7300000e-01  -1.3530158e-05
   9.7320000e-01  -2.1017830e-05
   9.7340000e-01  -2.8557827e-05
   9.7360000e-01  -3.4060015e-05
   9.7380000e-01  -3.5124622e-05
   9.7400000e-01  -3.3041820e-05
   9.7420000e-01  -2.6967548e-05
   9.7440000e-01  -1.6835367e-05
   9.7460000e-01  -6.1671849e-06
   9.7480000e-01   3.1840606e-06
   9.7500000e-01   1.0043407e-05
   9.7520000e-01   1.4466684e-05
   9.7540000e-01   1.5270408e-05
   9.7560000e-01   1.4662341e-05
   9.7580000e-01   1.1738802e-05
   9.7600000e-01   7.1682719e-06
   9.7620000e-01   1.7262453e-06
   9.7640000e-01  -3.8157916e-06
   9.7660000e-01  -7.4712215e-06
   9.7680000e-01  -8.2204595e-06
   9.7700000e-01  -5.6665958e-06
   9.7720000e-01  -9.0628617e-07
   9.7740000e-01   5.5485492e-06
   9.7760000e-01   1.0212188e-05
   9.7780000e-01   1.3258960e-05
   9.7800000e-01   1.3809833e-05
   9.7820000e-01   1.2686465e-05
   9.7840000e-01   9.9228932e-06
   9.7860000e-01   6.4345532e-06
   9.7880000e-01   3.1799291e-06
   9.7900000e-01   5.8488912e-07
   9.7920000e-01  -1.4974254e-06
   9.7940000e-01  -2.6267019e-06
   9.7960000e-01  -3.4112971e-06
   9.7980000e-01  -4.3101723e-06
   9.8000000e-01  -5.7743030e-06
   9.8020000e-01  -6.2843827e-06
   9.8040000e-01  -6.0033920e-06
   9.8060000e-01  -5.2303085e-06
   9.8080000e-01  -3.2380204e-06
   9.8100000e-01  -1.0864799e-06
   9.8120000e-01   1.3625953e-06
   9.8140000e-01   2.5997433e-06
   9.8160000e-01   3.7092672e-06
   9.8180000e-01   2.2673452e-06
   9.8200000e-01  -3.0111487e-07
   9.8220000e-01  -2.6364039e-06
   9.8240000e-01  -5.6234212e-06
   9.8260000e-01  -8.8135572e-06
   9.8280000e-01  -1.0388867e-05
   9.8300000e-01  -1.1577050e-05
   9.8320000e-01  -1.1334469e-05
   9.8340000e-01  -9.2308880e-06
   9.8360000e-01  -6.3503531e-06
   9.8380000e-01  -4.2334985e-06
   9.8400000e-01  -1.9455719e-06
   9.8420000e-01  -8.5796475e-07
   9.8440000e-01   3.9787896e-07
   9.8460000e-01   3.3149262e-07
   9.8480000e-01   4.6200461e-07
   9.8500000e-01   4.7757590e-07
   9.8520000e-01   8.4480747e-07
   9.8540000e-01   9.5143679e-07
   9.8560000e-01   1.2365921e-06
   9.8580000e-01   1.4178501e-06
   9.8600000e-01   2.2286171e-06
   9.8620000e-01   2.1591171e-06
   9.8640000e-01   1.6787480e-06
   9.8660000e-01   4.6543751e-07
   9.8680000e-01  -1.1332994e-06
   9.8700000e-01  -3.8963109e-06
   9.8720000e-01  -6.4381226e-06
   9.8740000e-01  -9.5191234e-06
   9.8760000e-01  -1.1914133e-05
   9.8780000e-01  -1.1845054e-05
   9.8800000e-01  -9.1908828e-06
   9.8820000e-01  -2.3459800e-06
   9.8840000e-01   6.5008168e-06
   9.8860000e-01   1.5636066e-05
   9.8880000e-01   2.2187914e-05
   9.8900000e-01   2.3484584e-05
   9.8920000e-01   2.1114274e-05
   9.8940000e-01   1.5606257e-05
   9.8960000e-01   1.0037355e-05
   9.8980000e-01   5.0012589e-06
   9.9000000e-01   1.5565734e-06
   9.9020000e-01  -3.0172460e-08
   9.9040000e-01   2.1528915e-07
   9.9060000e-01  -3.1751314e-08
   9.9080000e-01  -7.4538405e-07
   9.9100000e-01  -1.9298275e-06
   9.9120000e-01  -4.0351998e-06
   9.9140000e-01  -4.9266615e-06
   9.9160000e-01  -6.1347465e-06
   9.9180000e-01  -6.1497368e-06
   9.9200000e-01  -5.4410989e-06
   9.9220000e-01  -4.0436128e-06
   9.9240000e-01  -2.5561581e-06
   9.9260000e-01  -1.4478000e-06
   9.9280000e-01  -7.0327819e-07
   9.9300000e-01  -6.2452026e-07
   9.9320000e-01  -1.2105459e-06
   9.9340000e-01  -2.1232266e-06
   9.9360000e-01  -5.1276060e-07
   9.9380000e-01   2.2377788e-06
   9.9400000e-01   5.9397108e-06
   9.9420000e-01   9.9918372e-06
   9.9440000e-01   1.1792042e-05
   9.9460000e-01   1.3819706e-05
   9.9480000e-01   1.4555961e-05
   9.9500000e-01   1.4184143e-05
   9.9520000e-01   1.3162057e-05
   9.9540000e-01   1.1215980e-05
   9.9560000e-01   8.5032837e-06
   9.9580000e-01   5.9615490e-06
   9.9600000e-01   3.2727788e-06
   9.9620000e-01   1.0562346e-06
   9.9640000e-01  -2.3841697e-07
   9.9660000e-01  -1.0912452e-06
   9.9680000e-01  -8.8352551e-07
   9.9700000e-01  -4.1484118e-07
   9.9720000e-01  -1.1369301e-07
   9.9740000e-01   1.6406650e-07
   9.9760000e-01  -1.9314821e-07
   9.9780000e-01  -1.4589578e-06
   9.9800000e-01  -2.5640944e-06
   9.9820000e-01  -4.2621516e-06
   9.9840000e-01  -5.6283194e-06
   9.9860000e-01  -6.3687581e-06
   9.9880000e-01  -6.9481640e-06
   9.9900000e-01  -5.8506651e-06
   9.9920000e-01  -5.5319833e-06
   9.9940000e-01  -3.9937214e-06
   9.9960000e-01  -2.7814850e-06
   9.9980000e-01  -1.2725739e-06
   1.0000000e+00   2.1306088e-07
